# Supplementary material for: Species traits predict the aryl hydrocarbon receptor 1 (AHR1) subtypes responsible for dioxin sensitivity in birds
Source: Sci Rep. 2020 Jul 16;10:11706. doi: 10.1038/s41598-020-68497-y (PMC7367299; doi:10.1038/s41598-020-68497-y)
Supplement: Supplementary file 1 — Supplementary Information 1. [file 41598_2020_68497_MOESM1_ESM.xlsx]

## Sheet: Sheet1
Species traits predict the aryl hydrocarbon receptor 1 (AHR1) subtypes responsible for dioxin sensitivity in birds
Bianchini, K and Morrissey, CA
Supplementary Data S1. Phylogenetic distance matrix describing the 50% majority-rule consensus tree of 89 avian species
	Dromaius_novaehollandiae	Archilochus_colubris	Zenaida_macroura	Grus_canadensis	Gavia_immer	Ardea_herodias	Phalacrocorax_carbo	Phalacrocorax_auritus	Phoebastria_nigripes	Fulmarus_glacialis	Falco_sparverius	Tyrannus_tyrannus	Taeniopygia_guttata	Passer_domesticus	Seiurus_aurocapilla	Setophaga_ruticilla	Mniotilta_varia	Geothlypis_trichas	Icterus_galbula	Quiscalus_quiscula	Molothrus_ater	Agelaius_phoeniceus	Spizella_passerina	Zonotrichia_albicollis	Melospiza_georgiana	Melospiza_melodia	Cardinalis_cardinalis	Passerina_cyanea	Pheucticus_ludovicianus	Carduelis_tristis	Carpodacus_mexicanus	Bombycilla_cedrorum	Troglodytes_aedon	Sitta_carolinensis	Sialia_sialis	Turdus_migratorius	Hylocichla_mustelina	Catharus_fuscescens	Catharus_guttatus	Sturnus_vulgaris	Toxostoma_rufum	Dumetella_carolinensis	Tachycineta_bicolor	Riparia_riparia	Hirundo_rustica	Petrochelidon_pyrrhonota	Baeolophus_bicolor	Parus_atricapillus	Vireo_olivaceus
Dromaius_novaehollandiae	0	333.875	333.776	333.776	333.776	333.776	333.776	333.776	333.776	333.776	333.785	333.785	333.785	333.785	332.97	332.922	333.051	333.055	334.125	334.061	334.171	334.12	334.914	334.914	334.914	334.914	333.593	334.023	334.194	333.785	333.785	333.783	333.788	333.788	333.789	333.789	333.789	333.789	333.789	333.789	333.789	333.789	333.785	333.785	333.785	333.785	333.785	333.785	333.785
Archilochus_colubris	333.875	0	165.996	165.996	165.996	165.996	165.996	165.996	165.996	165.996	166.005	166.005	166.005	166.005	165.19	165.142	165.271	165.275	166.345	166.281	166.392	166.34	167.134	167.134	167.134	167.134	165.814	166.243	166.414	166.005	166.005	166.003	166.008	166.008	166.01	166.01	166.01	166.01	166.01	166.01	166.01	166.01	166.005	166.005	166.005	166.005	166.005	166.005	166.005
Zenaida_macroura	333.776	165.996	0	153.657	153.657	153.657	153.657	153.657	153.657	153.657	165.905	165.905	165.905	165.905	165.09	165.042	165.171	165.176	166.245	166.181	166.292	166.24	167.034	167.034	167.034	167.034	165.714	166.144	166.314	165.905	165.905	165.903	165.908	165.908	165.91	165.91	165.91	165.91	165.91	165.91	165.91	165.91	165.905	165.905	165.905	165.905	165.905	165.905	165.905
Grus_canadensis	333.776	165.996	153.657	0	146.068	146.068	146.068	146.068	146.068	146.068	165.905	165.905	165.905	165.905	165.09	165.042	165.171	165.176	166.245	166.181	166.292	166.24	167.034	167.034	167.034	167.034	165.714	166.144	166.314	165.905	165.905	165.903	165.908	165.908	165.91	165.91	165.91	165.91	165.91	165.91	165.91	165.91	165.905	165.905	165.905	165.905	165.905	165.905	165.905
Gavia_immer	333.776	165.996	153.657	146.068	0	135.591	135.591	135.591	135.591	135.591	165.905	165.905	165.905	165.905	165.09	165.042	165.171	165.176	166.245	166.181	166.292	166.24	167.034	167.034	167.034	167.034	165.714	166.144	166.314	165.905	165.905	165.903	165.908	165.908	165.91	165.91	165.91	165.91	165.91	165.91	165.91	165.91	165.905	165.905	165.905	165.905	165.905	165.905	165.905
Ardea_herodias	333.776	165.996	153.657	146.068	135.591	0	129.594	129.594	134.325	134.325	165.905	165.905	165.905	165.905	165.09	165.042	165.171	165.176	166.245	166.181	166.292	166.24	167.034	167.034	167.034	167.034	165.714	166.144	166.314	165.905	165.905	165.903	165.908	165.908	165.91	165.91	165.91	165.91	165.91	165.91	165.91	165.91	165.905	165.905	165.905	165.905	165.905	165.905	165.905
Phalacrocorax_carbo	333.776	165.996	153.657	146.068	135.591	129.594	0	23.8598	134.325	134.325	165.905	165.905	165.905	165.905	165.09	165.042	165.171	165.176	166.245	166.181	166.292	166.24	167.034	167.034	167.034	167.034	165.714	166.144	166.314	165.905	165.905	165.903	165.908	165.908	165.91	165.91	165.91	165.91	165.91	165.91	165.91	165.91	165.905	165.905	165.905	165.905	165.905	165.905	165.905
Phalacrocorax_auritus	333.776	165.996	153.657	146.068	135.591	129.594	23.8598	0	134.325	134.325	165.905	165.905	165.905	165.905	165.09	165.042	165.171	165.176	166.245	166.181	166.292	166.24	167.034	167.034	167.034	167.034	165.714	166.144	166.314	165.905	165.905	165.903	165.908	165.908	165.91	165.91	165.91	165.91	165.91	165.91	165.91	165.91	165.905	165.905	165.905	165.905	165.905	165.905	165.905
Phoebastria_nigripes	333.776	165.996	153.657	146.068	135.591	134.325	134.325	134.325	0	110.479	165.905	165.905	165.905	165.905	165.09	165.042	165.171	165.176	166.245	166.181	166.292	166.24	167.034	167.034	167.034	167.034	165.714	166.144	166.314	165.905	165.905	165.903	165.908	165.908	165.91	165.91	165.91	165.91	165.91	165.91	165.91	165.91	165.905	165.905	165.905	165.905	165.905	165.905	165.905
Fulmarus_glacialis	333.776	165.996	153.657	146.068	135.591	134.325	134.325	134.325	110.479	0	165.905	165.905	165.905	165.905	165.09	165.042	165.171	165.176	166.245	166.181	166.292	166.24	167.034	167.034	167.034	167.034	165.714	166.144	166.314	165.905	165.905	165.903	165.908	165.908	165.91	165.91	165.91	165.91	165.91	165.91	165.91	165.91	165.905	165.905	165.905	165.905	165.905	165.905	165.905
Falco_sparverius	333.785	166.005	165.905	165.905	165.905	165.905	165.905	165.905	165.905	165.905	0	157.285	157.285	157.285	156.469	156.421	156.55	156.555	157.624	157.56	157.671	157.62	158.413	158.413	158.413	158.413	157.093	157.523	157.693	157.285	157.285	157.283	157.288	157.288	157.289	157.289	157.289	157.289	157.289	157.289	157.289	157.289	157.285	157.285	157.285	157.285	157.285	157.285	157.285
Tyrannus_tyrannus	333.785	166.005	165.905	165.905	165.905	165.905	165.905	165.905	165.905	165.905	157.285	0	134.223	134.223	133.408	133.36	133.489	133.494	134.563	134.499	134.61	134.558	135.352	135.352	135.352	135.352	134.032	134.462	134.632	134.223	134.223	134.221	134.226	134.226	134.228	134.228	134.228	134.228	134.228	134.228	134.228	134.228	134.223	134.223	134.223	134.223	134.223	134.223	134.223
Taeniopygia_guttata	333.785	166.005	165.905	165.905	165.905	165.905	165.905	165.905	165.905	165.905	157.285	134.223	0	71.4241	70.6089	70.5607	70.6899	70.6944	71.7637	71.6998	71.8105	71.7593	72.5528	72.5528	72.5527	72.5527	71.2326	71.6624	71.8328	71.4241	71.4241	87.7293	87.7346	87.7346	87.7359	87.7359	87.7359	87.7359	87.7359	87.7359	87.7359	87.7359	89.5772	89.5772	89.5772	89.5772	89.5772	89.5772	101.205
Passer_domesticus	333.785	166.005	165.905	165.905	165.905	165.905	165.905	165.905	165.905	165.905	157.285	134.223	71.4241	0	62.9381	62.89	63.0192	63.0236	64.093	64.0291	64.1398	64.0886	64.882	64.882	64.882	64.882	63.5619	63.9917	64.1621	63.7534	63.7534	87.7293	87.7346	87.7346	87.7359	87.7359	87.7359	87.7359	87.7359	87.7359	87.7359	87.7359	89.5772	89.5772	89.5772	89.5772	89.5772	89.5772	101.205
Seiurus_aurocapilla	332.97	165.19	165.09	165.09	165.09	165.09	165.09	165.09	165.09	165.09	156.469	133.408	70.6089	62.9381	0	21.9721	22.1013	22.1058	37.8386	37.7747	37.8854	37.8342	38.6277	38.6277	38.6276	38.6276	42.7103	43.1401	43.3106	54.1909	54.1909	86.9141	86.9194	86.9194	86.9206	86.9206	86.9206	86.9206	86.9206	86.9206	86.9206	86.9206	88.762	88.762	88.762	88.762	88.762	88.762	100.39
Setophaga_ruticilla	332.922	165.142	165.042	165.042	165.042	165.042	165.042	165.042	165.042	165.042	156.421	133.36	70.5607	62.89	21.9721	0	18.293	18.2974	37.7905	37.7266	37.8372	37.7861	38.5795	38.5795	38.5795	38.5795	42.6622	43.092	43.2625	54.1428	54.1428	86.866	86.8713	86.8713	86.8725	86.8725	86.8725	86.8725	86.8725	86.8725	86.8725	86.8725	88.7138	88.7138	88.7138	88.7138	88.7138	88.7138	100.342
Mniotilta_varia	333.051	165.271	165.171	165.171	165.171	165.171	165.171	165.171	165.171	165.171	156.55	133.489	70.6899	63.0192	22.1013	18.293	0	17.8008	37.9196	37.8558	37.9664	37.9152	38.7087	38.7087	38.7087	38.7087	42.7914	43.2212	43.3916	54.2719	54.2719	86.9951	87.0004	87.0004	87.0016	87.0016	87.0016	87.0016	87.0016	87.0016	87.0016	87.0016	88.843	88.843	88.843	88.843	88.843	88.843	100.471
Geothlypis_trichas	333.055	165.275	165.175	165.175	165.175	165.175	165.176	165.176	165.175	165.175	156.555	133.494	70.6944	63.0236	22.1058	18.2974	17.8008	0	37.9241	37.8602	37.9709	37.9197	38.7131	38.7131	38.7131	38.7131	42.7958	43.2256	43.3961	54.2764	54.2764	86.9996	87.0049	87.0049	87.0061	87.0061	87.0061	87.0061	87.0061	87.0061	87.0061	87.0061	88.8475	88.8475	88.8475	88.8475	88.8475	88.8475	100.476
Icterus_galbula	334.125	166.345	166.245	166.245	166.245	166.245	166.245	166.245	166.245	166.245	157.624	134.563	71.7637	64.093	37.8386	37.7905	37.9196	37.9241	0	26.0599	26.1705	26.1193	31.198	31.198	31.198	31.198	43.8652	44.295	44.4654	55.3458	55.3458	88.0689	88.0742	88.0742	88.0755	88.0755	88.0755	88.0755	88.0755	88.0755	88.0755	88.0755	89.9168	89.9168	89.9168	89.9168	89.9168	89.9168	101.545
Quiscalus_quiscula	334.061	166.281	166.181	166.181	166.181	166.181	166.181	166.181	166.181	166.181	157.56	134.499	71.6998	64.0291	37.7747	37.7266	37.8558	37.8602	26.0599	0	15.0032	14.9521	31.1341	31.1341	31.1341	31.1341	43.8013	44.2311	44.4015	55.2819	55.2819	88.005	88.0103	88.0103	88.0116	88.0116	88.0116	88.0116	88.0116	88.0116	88.0116	88.0116	89.8529	89.8529	89.8529	89.8529	89.8529	89.8529	101.481
Molothrus_ater	334.171	166.392	166.292	166.292	166.292	166.292	166.292	166.292	166.292	166.292	157.671	134.61	71.8105	64.1398	37.8854	37.8372	37.9664	37.9709	26.1705	15.0032	0	14.2815	31.2448	31.2448	31.2448	31.2448	43.9119	44.3417	44.5122	55.3925	55.3925	88.1157	88.121	88.121	88.1222	88.1222	88.1222	88.1222	88.1222	88.1222	88.1222	88.1222	89.9636	89.9636	89.9636	89.9636	89.9636	89.9636	101.592
Agelaius_phoeniceus	334.12	166.34	166.24	166.24	166.24	166.24	166.24	166.24	166.24	166.24	157.62	134.559	71.7593	64.0886	37.8342	37.7861	37.9152	37.9197	26.1193	14.9521	14.2815	0	31.1936	31.1936	31.1936	31.1936	43.8608	44.2906	44.461	55.3413	55.3413	88.0645	88.0698	88.0698	88.071	88.071	88.071	88.071	88.071	88.071	88.071	88.071	89.9124	89.9124	89.9124	89.9124	89.9124	89.9124	101.54
Spizella_passerina	334.914	167.134	167.034	167.034	167.034	167.034	167.034	167.034	167.034	167.034	158.413	135.352	72.5528	64.882	38.6277	38.5795	38.7087	38.7131	31.198	31.1341	31.2448	31.1936	0	25.7046	25.7046	25.7046	44.6542	45.084	45.2545	56.1348	56.1348	88.858	88.8633	88.8633	88.8645	88.8645	88.8645	88.8645	88.8645	88.8645	88.8645	88.8645	90.7059	90.7059	90.7059	90.7059	90.7059	90.7059	102.334
Zonotrichia_albicollis	334.914	167.134	167.034	167.034	167.034	167.034	167.034	167.034	167.034	167.034	158.413	135.352	72.5528	64.882	38.6277	38.5795	38.7087	38.7131	31.198	31.1341	31.2448	31.1936	25.7046	0	21.8725	21.8725	44.6542	45.084	45.2545	56.1348	56.1348	88.858	88.8633	88.8633	88.8645	88.8645	88.8645	88.8645	88.8645	88.8645	88.8645	88.8645	90.7059	90.7059	90.7059	90.7059	90.7059	90.7059	102.334
Melospiza_georgiana	334.914	167.134	167.034	167.034	167.034	167.034	167.034	167.034	167.034	167.034	158.413	135.352	72.5528	64.882	38.6277	38.5795	38.7087	38.7131	31.198	31.1341	31.2448	31.1936	25.7046	21.8725	0	5.73818	44.6542	45.084	45.2545	56.1348	56.1348	88.858	88.8633	88.8633	88.8645	88.8645	88.8645	88.8645	88.8645	88.8645	88.8645	88.8645	90.7059	90.7059	90.7059	90.7059	90.7059	90.7059	102.334
Melospiza_melodia	334.914	167.134	167.034	167.034	167.034	167.034	167.034	167.034	167.034	167.034	158.413	135.352	72.5528	64.882	38.6277	38.5795	38.7087	38.7131	31.198	31.1341	31.2448	31.1936	25.7046	21.8725	5.73818	0	44.6542	45.084	45.2545	56.1348	56.1348	88.858	88.8633	88.8633	88.8645	88.8645	88.8645	88.8645	88.8645	88.8645	88.8645	88.8645	90.7059	90.7059	90.7059	90.7059	90.7059	90.7059	102.334
Cardinalis_cardinalis	333.594	165.814	165.714	165.714	165.714	165.714	165.714	165.714	165.714	165.714	157.093	134.032	71.2326	63.5619	42.7103	42.6622	42.7914	42.7958	43.8652	43.8013	43.9119	43.8608	44.6542	44.6542	44.6542	44.6542	0	34.8496	35.02	54.8146	54.8146	87.5378	87.5431	87.5431	87.5443	87.5443	87.5443	87.5443	87.5443	87.5443	87.5443	87.5443	89.3857	89.3857	89.3857	89.3857	89.3857	89.3857	101.014
Passerina_cyanea	334.023	166.243	166.144	166.144	166.144	166.144	166.144	166.144	166.144	166.144	157.523	134.462	71.6624	63.9917	43.1401	43.092	43.2212	43.2256	44.295	44.2311	44.3417	44.2906	45.084	45.084	45.084	45.084	34.8496	0	33.6466	55.2444	55.2444	87.9676	87.9729	87.9729	87.9741	87.9741	87.9741	87.9741	87.9741	87.9741	87.9741	87.9741	89.8155	89.8155	89.8155	89.8155	89.8155	89.8155	101.444
Pheucticus_ludovicianus	334.194	166.414	166.314	166.314	166.314	166.314	166.314	166.314	166.314	166.314	157.693	134.632	71.8328	64.1621	43.3106	43.2625	43.3916	43.3961	44.4654	44.4015	44.5122	44.461	45.2545	45.2545	45.2545	45.2545	35.02	33.6466	0	55.4149	55.4149	88.1381	88.1433	88.1433	88.1446	88.1446	88.1446	88.1446	88.1446	88.1446	88.1446	88.1446	89.9859	89.9859	89.9859	89.9859	89.9859	89.9859	101.614
Carduelis_tristis	333.785	166.005	165.905	165.905	165.905	165.905	165.905	165.905	165.905	165.905	157.285	134.223	71.4241	63.7534	54.1909	54.1428	54.2719	54.2764	55.3458	55.2819	55.3925	55.3413	56.1348	56.1348	56.1348	56.1348	54.8146	55.2444	55.4149	0	35.6193	87.7293	87.7346	87.7346	87.7359	87.7359	87.7359	87.7359	87.7359	87.7359	87.7359	87.7359	89.5772	89.5772	89.5772	89.5772	89.5772	89.5772	101.205
Carpodacus_mexicanus	333.785	166.005	165.905	165.905	165.905	165.905	165.905	165.905	165.905	165.905	157.285	134.223	71.4241	63.7534	54.1909	54.1428	54.2719	54.2764	55.3458	55.2819	55.3925	55.3413	56.1348	56.1348	56.1348	56.1348	54.8146	55.2444	55.4149	35.6193	0	87.7293	87.7346	87.7346	87.7359	87.7359	87.7359	87.7359	87.7359	87.7359	87.7359	87.7359	89.5772	89.5772	89.5772	89.5772	89.5772	89.5772	101.205
Bombycilla_cedrorum	333.783	166.003	165.903	165.903	165.903	165.903	165.903	165.903	165.903	165.903	157.283	134.221	87.7293	87.7293	86.9141	86.866	86.9951	86.9996	88.0689	88.005	88.1157	88.0645	88.858	88.858	88.858	88.858	87.5378	87.9676	88.1381	87.7293	87.7293	0	82.8478	82.8478	82.8491	82.8491	82.8491	82.8491	82.8491	82.8491	82.8491	82.8491	89.5751	89.5751	89.5751	89.5751	89.5751	89.5751	101.203
Troglodytes_aedon	333.788	166.008	165.909	165.909	165.909	165.909	165.908	165.908	165.909	165.909	157.288	134.226	87.7346	87.7346	86.9194	86.8713	87.0004	87.0049	88.0742	88.0103	88.121	88.0698	88.8633	88.8633	88.8633	88.8633	87.5431	87.9729	88.1433	87.7346	87.7346	82.8478	0	65.7248	78.0034	78.0034	78.0034	78.0034	78.0034	78.0034	78.0034	78.0034	89.5804	89.5804	89.5804	89.5804	89.5804	89.5804	101.208
Sitta_carolinensis	333.788	166.008	165.909	165.909	165.909	165.909	165.908	165.908	165.909	165.909	157.288	134.226	87.7346	87.7346	86.9194	86.8713	87.0004	87.0049	88.0742	88.0103	88.121	88.0698	88.8633	88.8633	88.8633	88.8633	87.5431	87.9729	88.1433	87.7346	87.7346	82.8478	65.7248	0	78.0034	78.0034	78.0034	78.0034	78.0034	78.0034	78.0034	78.0034	89.5804	89.5804	89.5804	89.5804	89.5804	89.5804	101.208
Sialia_sialis	333.789	166.01	165.91	165.91	165.91	165.91	165.91	165.91	165.91	165.91	157.289	134.228	87.7359	87.7359	86.9206	86.8725	87.0016	87.0061	88.0755	88.0116	88.1222	88.071	88.8645	88.8645	88.8645	88.8645	87.5443	87.9741	88.1446	87.7359	87.7359	82.8491	78.0034	78.0034	0	43.4497	43.4497	43.4497	43.4497	59.1062	59.1062	59.1062	89.5817	89.5817	89.5817	89.5817	89.5817	89.5817	101.21
Turdus_migratorius	333.789	166.01	165.91	165.91	165.91	165.91	165.91	165.91	165.91	165.91	157.289	134.228	87.7359	87.7359	86.9206	86.8725	87.0016	87.0061	88.0755	88.0116	88.1222	88.071	88.8645	88.8645	88.8645	88.8645	87.5443	87.9741	88.1446	87.7359	87.7359	82.8491	78.0034	78.0034	43.4497	0	36.5772	36.5772	36.5772	59.1062	59.1062	59.1062	89.5817	89.5817	89.5817	89.5817	89.5817	89.5817	101.21
Hylocichla_mustelina	333.789	166.01	165.91	165.91	165.91	165.91	165.91	165.91	165.91	165.91	157.289	134.228	87.7359	87.7359	86.9206	86.8725	87.0016	87.0061	88.0755	88.0116	88.1222	88.071	88.8645	88.8645	88.8645	88.8645	87.5443	87.9741	88.1446	87.7359	87.7359	82.8491	78.0034	78.0034	43.4497	36.5772	0	26.4608	26.4608	59.1062	59.1062	59.1062	89.5817	89.5817	89.5817	89.5817	89.5817	89.5817	101.21
Catharus_fuscescens	333.789	166.01	165.91	165.91	165.91	165.91	165.91	165.91	165.91	165.91	157.289	134.228	87.7359	87.7359	86.9206	86.8725	87.0016	87.0061	88.0755	88.0116	88.1222	88.071	88.8645	88.8645	88.8645	88.8645	87.5443	87.9741	88.1446	87.7359	87.7359	82.8491	78.0034	78.0034	43.4497	36.5772	26.4608	0	11.4382	59.1062	59.1062	59.1062	89.5817	89.5817	89.5817	89.5817	89.5817	89.5817	101.21
Catharus_guttatus	333.789	166.01	165.91	165.91	165.91	165.91	165.91	165.91	165.91	165.91	157.289	134.228	87.7359	87.7359	86.9206	86.8725	87.0016	87.0061	88.0755	88.0116	88.1222	88.071	88.8645	88.8645	88.8645	88.8645	87.5443	87.9741	88.1446	87.7359	87.7359	82.8491	78.0034	78.0034	43.4497	36.5772	26.4608	11.4382	0	59.1062	59.1062	59.1062	89.5817	89.5817	89.5817	89.5817	89.5817	89.5817	101.21
Sturnus_vulgaris	333.789	166.01	165.91	165.91	165.91	165.91	165.91	165.91	165.91	165.91	157.289	134.228	87.7359	87.7359	86.9206	86.8725	87.0016	87.0061	88.0755	88.0116	88.1222	88.071	88.8645	88.8645	88.8645	88.8645	87.5443	87.9741	88.1446	87.7359	87.7359	82.8491	78.0034	78.0034	59.1062	59.1062	59.1062	59.1062	59.1062	0	46.049	46.049	89.5817	89.5817	89.5817	89.5817	89.5817	89.5817	101.21
Toxostoma_rufum	333.789	166.01	165.91	165.91	165.91	165.91	165.91	165.91	165.91	165.91	157.289	134.228	87.7359	87.7359	86.9206	86.8725	87.0016	87.0061	88.0755	88.0116	88.1222	88.071	88.8645	88.8645	88.8645	88.8645	87.5443	87.9741	88.1446	87.7359	87.7359	82.8491	78.0034	78.0034	59.1062	59.1062	59.1062	59.1062	59.1062	46.049	0	31.5934	89.5817	89.5817	89.5817	89.5817	89.5817	89.5817	101.21
Dumetella_carolinensis	333.789	166.01	165.91	165.91	165.91	165.91	165.91	165.91	165.91	165.91	157.289	134.228	87.7359	87.7359	86.9206	86.8725	87.0016	87.0061	88.0755	88.0116	88.1222	88.071	88.8645	88.8645	88.8645	88.8645	87.5443	87.9741	88.1446	87.7359	87.7359	82.8491	78.0034	78.0034	59.1062	59.1062	59.1062	59.1062	59.1062	46.049	31.5934	0	89.5817	89.5817	89.5817	89.5817	89.5817	89.5817	101.21
Tachycineta_bicolor	333.785	166.005	165.905	165.905	165.905	165.905	165.905	165.905	165.905	165.905	157.285	134.223	89.5772	89.5772	88.762	88.7138	88.843	88.8475	89.9168	89.8529	89.9636	89.9124	90.7059	90.7059	90.7059	90.7059	89.3857	89.8155	89.9859	89.5772	89.5772	89.5751	89.5804	89.5804	89.5817	89.5817	89.5817	89.5817	89.5817	89.5817	89.5817	89.5817	0	27.9354	38.1968	38.1968	84.8364	84.8364	101.205
Riparia_riparia	333.785	166.005	165.905	165.905	165.905	165.905	165.905	165.905	165.905	165.905	157.285	134.223	89.5772	89.5772	88.762	88.7138	88.843	88.8475	89.9168	89.8529	89.9636	89.9124	90.7059	90.7059	90.7059	90.7059	89.3857	89.8155	89.9859	89.5772	89.5772	89.5751	89.5804	89.5804	89.5817	89.5817	89.5817	89.5817	89.5817	89.5817	89.5817	89.5817	27.9354	0	38.1968	38.1968	84.8364	84.8364	101.205
Hirundo_rustica	333.785	166.005	165.905	165.905	165.905	165.905	165.905	165.905	165.905	165.905	157.285	134.223	89.5772	89.5772	88.762	88.7138	88.843	88.8475	89.9168	89.8529	89.9636	89.9124	90.7059	90.7059	90.7059	90.7059	89.3857	89.8155	89.9859	89.5772	89.5772	89.5751	89.5804	89.5804	89.5817	89.5817	89.5817	89.5817	89.5817	89.5817	89.5817	89.5817	38.1968	38.1968	0	31.7143	84.8364	84.8364	101.205
Petrochelidon_pyrrhonota	333.785	166.005	165.905	165.905	165.905	165.905	165.905	165.905	165.905	165.905	157.285	134.223	89.5772	89.5772	88.762	88.7138	88.843	88.8475	89.9168	89.8529	89.9636	89.9124	90.7059	90.7059	90.7059	90.7059	89.3857	89.8155	89.9859	89.5772	89.5772	89.5751	89.5804	89.5804	89.5817	89.5817	89.5817	89.5817	89.5817	89.5817	89.5817	89.5817	38.1968	38.1968	31.7143	0	84.8364	84.8364	101.205
Baeolophus_bicolor	333.785	166.005	165.905	165.905	165.905	165.905	165.905	165.905	165.905	165.905	157.285	134.223	89.5772	89.5772	88.762	88.7138	88.843	88.8475	89.9168	89.8529	89.9636	89.9124	90.7059	90.7059	90.7059	90.7059	89.3857	89.8155	89.9859	89.5772	89.5772	89.5751	89.5804	89.5804	89.5817	89.5817	89.5817	89.5817	89.5817	89.5817	89.5817	89.5817	84.8364	84.8364	84.8364	84.8364	0	30.2374	101.205
Parus_atricapillus	333.785	166.005	165.905	165.905	165.905	165.905	165.905	165.905	165.905	165.905	157.285	134.223	89.5772	89.5772	88.762	88.7138	88.843	88.8475	89.9168	89.8529	89.9636	89.9124	90.7059	90.7059	90.7059	90.7059	89.3857	89.8155	89.9859	89.5772	89.5772	89.5751	89.5804	89.5804	89.5817	89.5817	89.5817	89.5817	89.5817	89.5817	89.5817	89.5817	84.8364	84.8364	84.8364	84.8364	30.2374	0	101.205
Vireo_olivaceus	333.785	166.005	165.905	165.905	165.905	165.905	165.905	165.905	165.905	165.905	157.285	134.223	101.205	101.205	100.39	100.342	100.471	100.476	101.545	101.481	101.592	101.54	102.334	102.334	102.334	102.334	101.014	101.444	101.614	101.205	101.205	101.203	101.208	101.208	101.21	101.21	101.21	101.21	101.21	101.21	101.21	101.21	101.205	101.205	101.205	101.205	101.205	101.205	0
Cyanocitta_cristata	333.785	166.005	165.905	165.905	165.905	165.905	165.905	165.905	165.905	165.905	157.285	134.223	101.205	101.205	100.39	100.342	100.471	100.476	101.545	101.481	101.592	101.54	102.334	102.334	102.334	102.334	101.014	101.444	101.614	101.205	101.205	101.203	101.208	101.208	101.21	101.21	101.21	101.21	101.21	101.21	101.21	101.21	101.205	101.205	101.205	101.205	101.205	101.205	64.5785
Corvus_brachyrhynchos	333.785	166.005	165.905	165.905	165.905	165.905	165.905	165.905	165.905	165.905	157.285	134.223	101.205	101.205	100.39	100.342	100.471	100.476	101.545	101.481	101.592	101.54	102.334	102.334	102.334	102.334	101.014	101.444	101.614	101.205	101.205	101.203	101.208	101.208	101.21	101.21	101.21	101.21	101.21	101.21	101.21	101.21	101.205	101.205	101.205	101.205	101.205	101.205	64.5785
Corvus_corax	333.785	166.005	165.905	165.905	165.905	165.905	165.905	165.905	165.905	165.905	157.285	134.223	101.205	101.205	100.39	100.342	100.471	100.476	101.545	101.481	101.592	101.54	102.334	102.334	102.334	102.334	101.014	101.444	101.614	101.205	101.205	101.203	101.208	101.208	101.21	101.21	101.21	101.21	101.21	101.21	101.21	101.21	101.205	101.205	101.205	101.205	101.205	101.205	64.5785
Cathartes_aura	333.691	165.911	165.811	165.811	165.811	165.811	165.811	165.811	165.811	165.811	161.556	161.556	161.556	161.556	160.741	160.693	160.822	160.826	161.896	161.832	161.942	161.891	162.685	162.685	162.685	162.685	161.365	161.794	161.965	161.556	161.556	161.554	161.559	161.559	161.56	161.56	161.56	161.56	161.56	161.56	161.56	161.56	161.556	161.556	161.556	161.556	161.556	161.556	161.556
Pandion_haliaetus	333.691	165.911	165.811	165.811	165.811	165.811	165.811	165.811	165.811	165.811	161.556	161.556	161.556	161.556	160.741	160.693	160.822	160.826	161.896	161.832	161.942	161.891	162.685	162.685	162.685	162.685	161.365	161.794	161.965	161.556	161.556	161.554	161.559	161.559	161.56	161.56	161.56	161.56	161.56	161.56	161.56	161.56	161.556	161.556	161.556	161.556	161.556	161.556	161.556
Haliaeetus_leucocephalus	333.691	165.911	165.811	165.811	165.811	165.811	165.811	165.811	165.811	165.811	161.556	161.556	161.556	161.556	160.741	160.693	160.822	160.826	161.896	161.832	161.942	161.891	162.685	162.685	162.685	162.685	161.365	161.794	161.965	161.556	161.556	161.554	161.559	161.559	161.56	161.56	161.56	161.56	161.56	161.56	161.56	161.56	161.556	161.556	161.556	161.556	161.556	161.556	161.556
Buteo_jamaicensis	333.691	165.911	165.811	165.811	165.811	165.811	165.811	165.811	165.811	165.811	161.556	161.556	161.556	161.556	160.741	160.693	160.822	160.826	161.896	161.832	161.942	161.891	162.685	162.685	162.685	162.685	161.365	161.794	161.965	161.556	161.556	161.554	161.559	161.559	161.56	161.56	161.56	161.56	161.56	161.56	161.56	161.56	161.556	161.556	161.556	161.556	161.556	161.556	161.556
Accipiter_striatus	333.691	165.911	165.811	165.811	165.811	165.811	165.811	165.811	165.811	165.811	161.556	161.556	161.556	161.556	160.741	160.693	160.822	160.826	161.896	161.832	161.942	161.891	162.685	162.685	162.685	162.685	161.365	161.794	161.965	161.556	161.556	161.554	161.559	161.559	161.56	161.56	161.56	161.56	161.56	161.56	161.56	161.56	161.556	161.556	161.556	161.556	161.556	161.556	161.556
Accipiter_cooperii	333.691	165.911	165.811	165.811	165.811	165.811	165.811	165.811	165.811	165.811	161.556	161.556	161.556	161.556	160.741	160.693	160.822	160.826	161.896	161.832	161.942	161.891	162.685	162.685	162.685	162.685	161.365	161.794	161.965	161.556	161.556	161.554	161.559	161.559	161.56	161.56	161.56	161.56	161.56	161.56	161.56	161.56	161.556	161.556	161.556	161.556	161.556	161.556	161.556
Megaceryle_alcyon	334.13	166.351	166.251	166.251	166.251	166.251	166.251	166.251	166.251	166.251	161.996	161.996	161.996	161.996	161.181	161.132	161.262	161.266	162.335	162.272	162.382	162.331	163.124	163.124	163.124	163.124	161.804	162.234	162.405	161.996	161.996	161.994	161.999	161.999	162	162	162	162	162	162	162	162	161.996	161.996	161.996	161.996	161.996	161.996	161.996
Colaptes_auratus	334.13	166.351	166.251	166.251	166.251	166.251	166.251	166.251	166.251	166.251	161.996	161.996	161.996	161.996	161.181	161.132	161.262	161.266	162.335	162.272	162.382	162.331	163.124	163.124	163.124	163.124	161.804	162.234	162.405	161.996	161.996	161.994	161.999	161.999	162	162	162	162	162	162	162	162	161.996	161.996	161.996	161.996	161.996	161.996	161.996
Picoides_pubescens	334.13	166.351	166.251	166.251	166.251	166.251	166.251	166.251	166.251	166.251	161.996	161.996	161.996	161.996	161.181	161.132	161.262	161.266	162.335	162.272	162.382	162.331	163.124	163.124	163.124	163.124	161.804	162.234	162.405	161.996	161.996	161.994	161.999	161.999	162	162	162	162	162	162	162	162	161.996	161.996	161.996	161.996	161.996	161.996	161.996
Aegolius_acadicus	333.975	166.195	166.095	166.095	166.095	166.095	166.095	166.095	166.095	166.095	161.84	161.84	161.84	161.84	161.025	160.977	161.106	161.11	162.18	162.116	162.226	162.175	162.969	162.969	162.969	162.969	161.648	162.078	162.249	161.84	161.84	161.838	161.843	161.843	161.844	161.844	161.844	161.844	161.844	161.844	161.844	161.844	161.84	161.84	161.84	161.84	161.84	161.84	161.84
Megascops_asio	333.975	166.195	166.095	166.095	166.095	166.095	166.095	166.095	166.095	166.095	161.84	161.84	161.84	161.84	161.025	160.977	161.106	161.11	162.18	162.116	162.226	162.175	162.969	162.969	162.969	162.969	161.648	162.078	162.249	161.84	161.84	161.838	161.843	161.843	161.844	161.844	161.844	161.844	161.844	161.844	161.844	161.844	161.84	161.84	161.84	161.84	161.84	161.84	161.84
Strix_varia	333.975	166.195	166.095	166.095	166.095	166.095	166.095	166.095	166.095	166.095	161.84	161.84	161.84	161.84	161.025	160.977	161.106	161.11	162.18	162.116	162.226	162.175	162.969	162.969	162.969	162.969	161.648	162.078	162.249	161.84	161.84	161.838	161.843	161.843	161.844	161.844	161.844	161.844	161.844	161.844	161.844	161.844	161.84	161.84	161.84	161.84	161.84	161.84	161.84
Bubo_virginianus	333.975	166.195	166.095	166.095	166.095	166.095	166.095	166.095	166.095	166.095	161.84	161.84	161.84	161.84	161.025	160.977	161.106	161.11	162.18	162.116	162.226	162.175	162.969	162.969	162.969	162.969	161.648	162.078	162.249	161.84	161.84	161.838	161.843	161.843	161.844	161.844	161.844	161.844	161.844	161.844	161.844	161.844	161.84	161.84	161.84	161.84	161.84	161.84	161.84
Charadrius_vociferus	333.811	166.031	165.932	165.932	165.932	165.932	165.932	165.932	165.932	165.932	165.201	165.201	165.2	165.2	164.385	164.337	164.466	164.471	165.54	165.476	165.587	165.536	166.329	166.329	166.329	166.329	165.009	165.439	165.609	165.2	165.2	165.198	165.204	165.204	165.205	165.205	165.205	165.205	165.205	165.205	165.205	165.205	165.2	165.2	165.2	165.2	165.2	165.2	165.2
Calidris_alba	333.608	165.828	165.728	165.728	165.728	165.728	165.728	165.728	165.728	165.728	164.997	164.997	164.997	164.997	164.182	164.134	164.263	164.267	165.337	165.273	165.383	165.332	166.126	166.126	166.126	166.126	164.805	165.235	165.406	164.997	164.997	164.995	165	165	165.001	165.001	165.001	165.001	165.001	165.001	165.001	165.001	164.997	164.997	164.997	164.997	164.997	164.997	164.997
Actitis_macularius	333.768	165.989	165.889	165.889	165.889	165.889	165.889	165.889	165.889	165.889	165.158	165.158	165.158	165.158	164.342	164.294	164.423	164.428	165.497	165.433	165.544	165.493	166.286	166.286	166.286	166.286	164.966	165.396	165.566	165.158	165.158	165.155	165.161	165.161	165.162	165.162	165.162	165.162	165.162	165.162	165.162	165.162	165.158	165.158	165.158	165.158	165.158	165.158	165.158
Scolopax_minor	333.935	166.155	166.055	166.055	166.055	166.055	166.055	166.055	166.055	166.055	165.324	165.324	165.324	165.324	164.509	164.461	164.59	164.594	165.664	165.6	165.711	165.659	166.453	166.453	166.453	166.453	165.133	165.562	165.733	165.324	165.324	165.322	165.327	165.327	165.329	165.329	165.329	165.329	165.329	165.329	165.329	165.329	165.324	165.324	165.324	165.324	165.324	165.324	165.324
Uria_lomvia	333.811	166.031	165.932	165.932	165.932	165.932	165.932	165.932	165.932	165.932	165.201	165.201	165.2	165.2	164.385	164.337	164.466	164.471	165.54	165.476	165.587	165.536	166.329	166.329	166.329	166.329	165.009	165.439	165.609	165.2	165.2	165.198	165.204	165.204	165.205	165.205	165.205	165.205	165.205	165.205	165.205	165.205	165.2	165.2	165.2	165.2	165.2	165.2	165.2
Pagophila_eburnea	333.811	166.031	165.932	165.932	165.932	165.932	165.932	165.932	165.932	165.932	165.201	165.201	165.2	165.2	164.385	164.337	164.466	164.471	165.54	165.476	165.587	165.536	166.329	166.329	166.329	166.329	165.009	165.439	165.609	165.2	165.2	165.198	165.204	165.204	165.205	165.205	165.205	165.205	165.205	165.205	165.205	165.205	165.2	165.2	165.2	165.2	165.2	165.2	165.2
Larus_argentatus	333.811	166.031	165.932	165.932	165.932	165.932	165.932	165.932	165.932	165.932	165.201	165.201	165.2	165.2	164.385	164.337	164.466	164.471	165.54	165.476	165.587	165.536	166.329	166.329	166.329	166.329	165.009	165.439	165.609	165.2	165.2	165.198	165.204	165.204	165.205	165.205	165.205	165.205	165.205	165.205	165.205	165.205	165.2	165.2	165.2	165.2	165.2	165.2	165.2
Larus_delawarensis	333.811	166.031	165.932	165.932	165.932	165.932	165.932	165.932	165.932	165.932	165.201	165.201	165.2	165.2	164.385	164.337	164.466	164.471	165.54	165.476	165.587	165.536	166.329	166.329	166.329	166.329	165.009	165.439	165.609	165.2	165.2	165.198	165.204	165.204	165.205	165.205	165.205	165.205	165.205	165.205	165.205	165.205	165.2	165.2	165.2	165.2	165.2	165.2	165.2
Sterna_hirundo	333.811	166.031	165.932	165.932	165.932	165.932	165.932	165.932	165.932	165.932	165.201	165.201	165.2	165.2	164.385	164.337	164.466	164.471	165.54	165.476	165.587	165.536	166.329	166.329	166.329	166.329	165.009	165.439	165.609	165.2	165.2	165.198	165.204	165.204	165.205	165.205	165.205	165.205	165.205	165.205	165.205	165.205	165.2	165.2	165.2	165.2	165.2	165.2	165.2
Sterna_paradisaea	333.811	166.031	165.932	165.932	165.932	165.932	165.932	165.932	165.932	165.932	165.201	165.201	165.2	165.2	164.385	164.337	164.466	164.471	165.54	165.476	165.587	165.536	166.329	166.329	166.329	166.329	165.009	165.439	165.609	165.2	165.2	165.198	165.204	165.204	165.205	165.205	165.205	165.205	165.205	165.205	165.205	165.205	165.2	165.2	165.2	165.2	165.2	165.2	165.2
Anas_platyrhynchos	334.281	200.772	200.672	200.672	200.672	200.672	200.672	200.672	200.672	200.672	200.682	200.682	200.682	200.682	199.866	199.818	199.947	199.952	201.021	200.957	201.068	201.017	201.81	201.81	201.81	201.81	200.49	200.92	201.09	200.682	200.682	200.68	200.685	200.685	200.686	200.686	200.686	200.686	200.686	200.686	200.686	200.686	200.682	200.682	200.682	200.682	200.682	200.682	200.682
Aythya_marila	334.171	200.662	200.562	200.562	200.562	200.562	200.562	200.562	200.562	200.562	200.572	200.572	200.572	200.572	199.756	199.708	199.837	199.842	200.911	200.847	200.958	200.907	201.7	201.7	201.7	201.7	200.38	200.81	200.98	200.572	200.572	200.57	200.575	200.575	200.576	200.576	200.576	200.576	200.576	200.576	200.576	200.576	200.572	200.572	200.572	200.572	200.572	200.572	200.572
Aix_sponsa	334.306	200.797	200.697	200.697	200.697	200.697	200.697	200.697	200.697	200.697	200.706	200.706	200.706	200.706	199.891	199.843	199.972	199.977	201.046	200.982	201.093	201.042	201.835	201.835	201.835	201.835	200.515	200.945	201.115	200.706	200.706	200.704	200.71	200.71	200.711	200.711	200.711	200.711	200.711	200.711	200.711	200.711	200.706	200.706	200.706	200.706	200.706	200.706	200.706
Somateria_mollissima	334.421	200.912	200.812	200.812	200.812	200.812	200.812	200.812	200.812	200.812	200.822	200.822	200.822	200.822	200.007	199.958	200.088	200.092	201.161	201.098	201.208	201.157	201.95	201.95	201.95	201.95	200.63	201.06	201.231	200.822	200.822	200.82	200.825	200.825	200.826	200.826	200.826	200.826	200.826	200.826	200.826	200.826	200.822	200.822	200.822	200.822	200.822	200.822	200.822
Branta_bernicla	334.285	200.775	200.676	200.676	200.676	200.676	200.676	200.676	200.676	200.676	200.685	200.685	200.685	200.685	199.87	199.822	199.951	199.955	201.025	200.961	201.071	201.02	201.814	201.814	201.814	201.814	200.494	200.923	201.094	200.685	200.685	200.683	200.688	200.688	200.69	200.69	200.69	200.69	200.69	200.69	200.69	200.69	200.685	200.685	200.685	200.685	200.685	200.685	200.685
Branta_canadensis	334.285	200.775	200.676	200.676	200.676	200.676	200.676	200.676	200.676	200.676	200.685	200.685	200.685	200.685	199.87	199.822	199.951	199.955	201.025	200.961	201.071	201.02	201.814	201.814	201.814	201.814	200.494	200.923	201.094	200.685	200.685	200.683	200.688	200.688	200.69	200.69	200.69	200.69	200.69	200.69	200.69	200.69	200.685	200.685	200.685	200.685	200.685	200.685	200.685
Colinus_virginianus	334.285	200.775	200.676	200.676	200.676	200.676	200.676	200.676	200.676	200.676	200.685	200.685	200.685	200.685	199.87	199.822	199.951	199.955	201.025	200.961	201.071	201.02	201.814	201.814	201.814	201.814	200.494	200.923	201.094	200.685	200.685	200.683	200.688	200.688	200.69	200.69	200.69	200.69	200.69	200.69	200.69	200.69	200.685	200.685	200.685	200.685	200.685	200.685	200.685
Coturnix_japonica	333.924	200.414	200.314	200.314	200.314	200.314	200.314	200.314	200.314	200.314	200.324	200.324	200.324	200.324	199.509	199.46	199.59	199.594	200.663	200.6	200.71	200.659	201.453	201.453	201.453	201.453	200.132	200.562	200.733	200.324	200.324	200.322	200.327	200.327	200.328	200.328	200.328	200.328	200.328	200.328	200.328	200.328	200.324	200.324	200.324	200.324	200.324	200.324	200.324
Gallus_gallus	334.316	200.807	200.707	200.707	200.707	200.707	200.707	200.707	200.707	200.707	200.717	200.717	200.717	200.717	199.901	199.853	199.982	199.987	201.056	200.992	201.103	201.052	201.845	201.845	201.845	201.845	200.525	200.955	201.125	200.717	200.717	200.714	200.72	200.72	200.721	200.721	200.721	200.721	200.721	200.721	200.721	200.721	200.717	200.717	200.717	200.717	200.717	200.717	200.717
Phasianus_colchicus	334.633	201.124	201.024	201.024	201.024	201.024	201.024	201.024	201.024	201.024	201.033	201.033	201.033	201.033	200.218	200.17	200.299	200.304	201.373	201.309	201.42	201.368	202.162	202.162	202.162	202.162	200.842	201.272	201.442	201.033	201.033	201.031	201.036	201.036	201.038	201.038	201.038	201.038	201.038	201.038	201.038	201.038	201.033	201.033	201.033	201.033	201.033	201.033	201.033
Meleagris_gallopavo	334.633	201.124	201.024	201.024	201.024	201.024	201.024	201.024	201.024	201.024	201.033	201.033	201.033	201.033	200.218	200.17	200.299	200.304	201.373	201.309	201.42	201.368	202.162	202.162	202.162	202.162	200.842	201.272	201.442	201.033	201.033	201.031	201.036	201.036	201.038	201.038	201.038	201.038	201.038	201.038	201.038	201.038	201.033	201.033	201.033	201.033	201.033	201.033	201.033
Bonasa_umbellus	334.633	201.124	201.024	201.024	201.024	201.024	201.024	201.024	201.024	201.024	201.033	201.033	201.033	201.033	200.218	200.17	200.299	200.304	201.373	201.309	201.42	201.368	202.162	202.162	202.162	202.162	200.842	201.272	201.442	201.033	201.033	201.031	201.036	201.036	201.038	201.038	201.038	201.038	201.038	201.038	201.038	201.038	201.033	201.033	201.033	201.033	201.033	201.033	201.033
Lagopus_muta	334.633	201.124	201.024	201.024	201.024	201.024	201.024	201.024	201.024	201.024	201.033	201.033	201.033	201.033	200.218	200.17	200.299	200.304	201.373	201.309	201.42	201.368	202.162	202.162	202.162	202.162	200.842	201.272	201.442	201.033	201.033	201.031	201.036	201.036	201.038	201.038	201.038	201.038	201.038	201.038	201.038	201.038	201.033	201.033	201.033	201.033	201.033	201.033	201.033
Lagopus_lagopus	334.633	201.124	201.024	201.024	201.024	201.024	201.024	201.024	201.024	201.024	201.033	201.033	201.033	201.033	200.218	200.17	200.299	200.304	201.373	201.309	201.42	201.368	202.162	202.162	202.162	202.162	200.842	201.272	201.442	201.033	201.033	201.031	201.036	201.036	201.038	201.038	201.038	201.038	201.038	201.038	201.038	201.038	201.033	201.033	201.033	201.033	201.033	201.033	201.033
[truncated: 41 more columns]
