# Supplementary material for: Species traits predict the aryl hydrocarbon receptor 1 (AHR1) subtypes responsible for dioxin sensitivity in birds
Source: Sci Rep. 2020 Jul 16;10:11706. doi: 10.1038/s41598-020-68497-y (PMC7367299; doi:10.1038/s41598-020-68497-y)
Supplement: Supplementary file 2 — Supplementary Information 2. [file 41598_2020_68497_MOESM2_ESM.xlsx]

## Sheet: Sheet1
Species traits predict the aryl hydrocarbon receptor 1 (AHR1) subtypes responsible for dioxin sensitivity in birds
Bianchini, K and Morrissey, CA
Supplemental Data S2. Eigenvalues along each phylogenetic eigenvector (PE). Eigenvalues were extracted from the phylogenetic distance matrix in Supplementary Data S1.
	PE1	PE2	PE3	PE4	PE5	PE6	PE7	PE8	PE9	PE10	PE11	PE12	PE13	PE14	PE15	PE16	PE17	PE18	PE19	PE20	PE21	PE22	PE23	PE24	PE25	PE26	PE27	PE28	PE29	PE30	PE31	PE32	PE33	PE34	PE35	PE36	PE37	PE38	PE39	PE40	PE41	PE42	PE43	PE44	PE45	PE46	PE47	PE48	PE49
Dromaius_novaehollandiae	-65.8185	-15.2104	299.375	40.4007	27.4893	5.00364	0.614519	0.693468	-1.46417	-0.943542	0.165757	1.79657	0.0408424	0.476686	0.0180152	-0.142801	0.0221491	0.0462983	-0.0520691	0.0872307	0.164337	-0.0170032	-0.0798816	-0.00291293	0.0215998	8.0507e-09	0.0339966	-0.0800467	0.0217901	-0.0240916	-0.0137237	-0.0625419	-0.00949384	-0.119944	-0.16785	-0.0052033	-0.0175859	-2.25832e-05	-0.00753087	-0.102262	6.11963e-09	-0.0196804	0.000765507	-0.00187115	-0.0425729	-0.062819	0.000191538	-4.27548e-06	-9.83725e-10
Archilochus_colubris	-16.1886	-36.9258	0.566466	-7.06707	-16.0062	-9.89798	-0.732163	-1.4896	11.197	11.5656	-2.07915	-67.4179	-2.63329	-45.1402	-83.8533	-23.8004	0.791475	2.79277	-4.42981	3.62398	6.43355	-0.561361	-2.04538	-0.0778831	0.101133	4.11495e-09	0.123808	-0.0696894	0.340097	-0.00864939	0.0293372	0.00438864	-0.0615155	-0.117148	-0.040701	0.00202818	-0.0123924	-0.00025575	-0.00265255	-0.0250319	1.57325e-09	-0.02378	0.00906169	-0.0215563	-0.0156857	-0.015027	-0.00219422	-0.000117034	-2.94582e-10
Zenaida_macroura	-16.9878	-40.8293	0.791597	-9.76637	-22.419	-32.9104	-10.4251	1.24028	1.58383	4.52375	-0.84599	-39.7005	-1.64544	19.0278	-2.10574	90.1044	11.6381	46.8045	5.24268	1.89186	4.03416	-4.34084	-1.28292	-0.429089	0.0646022	9.09117e-09	0.0812358	-0.0460785	0.227038	-0.00564962	0.0198107	0.00328335	-0.0417645	-0.0796629	-0.0268968	0.00140923	-0.00838092	-0.000174616	-0.00177906	-0.0166471	1.04779e-09	-0.0162991	0.00622734	-0.0148154	-0.0106957	-0.0100945	-0.00151518	-8.0787e-05	-1.99138e-10
Grus_canadensis	-17.3762	-42.7843	0.875875	-11.114	-25.6161	-44.3285	-15.2288	2.58859	-3.13912	1.0903	-0.245099	-24.5513	-1.06356	24.8377	-0.367496	28.9428	3.79079	-88.3883	-19.0412	3.01458	3.9422	-25.9475	-0.878154	-1.34195	0.0459083	1.58098e-08	0.0594936	-0.0342945	0.169076	-0.00421083	0.01487	0.00248415	-0.0316821	-0.0604654	-0.0204368	0.00107419	-0.00638999	-0.00013318	-0.00135833	-0.0127121	8.00157e-10	-0.0124524	0.00478095	-0.0113756	-0.00823059	-0.00777776	-0.00116761	-6.2282e-05	-1.53523e-10
Gavia_immer	-17.7958	-44.8958	0.966816	-12.5677	-29.0645	-56.6264	-20.4004	4.03869	-8.21245	-2.60393	0.401952	-6.86517	-0.363216	22.7489	0.741598	-8.10196	-0.843737	-7.67669	-1.67896	0.259908	-0.227096	74.0152	-0.770014	-51.8522	0.025526	3.8533e-08	0.0354122	-0.0212645	0.104991	-0.00262025	0.00941409	0.00160272	-0.020567	-0.0393033	-0.0133169	0.000705111	-0.00419689	-8.7539e-05	-0.000894967	-0.00837852	5.27464e-10	-0.0082165	0.0031894	-0.00759077	-0.00551905	-0.00522985	-0.000785381	-4.19325e-05	-1.03404e-10
Ardea_herodias	-17.9063	-45.4542	0.991101	-12.9576	-29.99	-59.9914	-21.8252	4.44589	-9.69755	-3.7873	0.612368	1.95099	0.017183	11.2978	0.522225	-7.25924	-0.795069	-3.07398	-0.696632	0.128016	-0.127477	42.1303	-0.29924	78.9817	0.0225016	4.09566e-08	0.0302343	-0.0183655	0.0907193	-0.00226554	0.00818447	0.001402	-0.0180279	-0.034466	-0.0116874	0.000620339	-0.00369302	-7.70491e-05	-0.00078835	-0.00738122	4.64703e-10	-0.00724115	0.00282107	-0.00671475	-0.00489008	-0.00463811	-0.000696595	-3.72037e-05	-9.17506e-11
Phalacrocorax_carbo	-18.3705	-47.8045	1.09355	-14.6041	-33.8988	-74.2703	-27.8814	6.18506	-16.1084	-9.01252	1.54486	44.3814	1.87057	-51.2887	-1.07714	9.93039	1.03231	1.89482	0.420684	-0.0658283	0.046091	-10.8909	0.0410205	-7.36739	0.000892079	9.02998e-09	0.00738039	-0.00598987	0.0298393	-0.000754024	0.00298285	0.000557845	-0.00736541	-0.0141584	-0.00485033	0.000265186	-0.00158232	-3.31127e-05	-0.000341988	-0.00320619	2.0198e-10	-0.00315884	0.00128214	-0.00305473	-0.002264	-0.00216835	-0.000326047	-1.74704e-05	-4.32247e-11
Phalacrocorax_auritus	-18.3705	-47.8045	1.09355	-14.6041	-33.8988	-74.2703	-27.8814	6.18506	-16.1084	-9.01252	1.54486	44.3814	1.87057	-51.2887	-1.07714	9.93039	1.03231	1.89482	0.420684	-0.0658283	0.046091	-10.8909	0.0410205	-7.36739	0.000892079	9.03017e-09	0.00738039	-0.00598987	0.0298393	-0.000754024	0.00298285	0.000557845	-0.00736541	-0.0141584	-0.00485033	0.000265186	-0.00158232	-3.31127e-05	-0.000341988	-0.00320619	2.02013e-10	-0.00315884	0.00128214	-0.00305473	-0.002264	-0.00216835	-0.000326047	-1.74704e-05	-4.29988e-11
Phoebastria_nigripes	-17.9986	-45.9062	1.00949	-13.2439	-30.6667	-62.1224	-22.6799	4.6535	-10.184	-3.76834	0.598076	-8.10824	-0.474849	42.5412	2.01612	-36.6305	-4.26635	22.1557	4.54004	-0.450394	0.181879	-30.6399	0.0612349	-5.10755	0.00585275	-55.2394	0.0174104	-0.0121903	0.0604592	-0.00151835	0.00572394	0.00102064	-0.0132806	-0.0254519	-0.00866992	0.000466229	-0.00277834	-5.80426e-05	-0.000596311	-0.00558637	3.51795e-10	-0.00549057	0.00217719	-0.00518431	-0.00380378	-0.00362266	-0.000544355	-2.91129e-05	-7.18326e-11
Fulmarus_glacialis	-17.9986	-45.9062	1.00949	-13.2439	-30.6667	-62.1224	-22.6799	4.6535	-10.184	-3.76834	0.598076	-8.10824	-0.474849	42.5412	2.01612	-36.6305	-4.26635	22.1557	4.54004	-0.450394	0.181879	-30.6399	0.0612349	-5.10755	0.00585275	55.2394	0.0174104	-0.0121903	0.0604592	-0.00151835	0.00572394	0.00102064	-0.0132806	-0.0254519	-0.00866992	0.000466229	-0.00277834	-5.80426e-05	-0.000596311	-0.00558637	3.51844e-10	-0.00549057	0.00217719	-0.00518431	-0.00380378	-0.00362266	-0.000544355	-2.91129e-05	-7.18028e-11
Falco_sparverius	-6.75486	-31.1305	0.361582	-7.52113	-17.5208	-2.09712	2.70537	-4.73597	13.4068	9.00257	-6.8635	-46.1005	-1.4878	-35.2476	64.1356	-23.1467	65.5462	4.49302	-14.4553	27.1278	3.33253	-0.288525	-3.26074	-0.0411484	0.330881	2.56259e-09	0.324689	-0.139945	0.452899	-0.0130227	0.0777972	0.0320207	-0.14244	-0.0781596	-0.0419067	0.00640857	-0.00899287	-0.000329398	-0.00174703	-0.0259033	1.72477e-09	-0.0160467	0.0115661	-0.0163007	-0.0105303	-0.0155633	-0.00501891	-0.000262996	-2.68538e-10
Tyrannus_tyrannus	16.8413	-9.63066	0.217457	-4.05272	-9.49813	-1.28106	1.73281	-13.1141	6.97972	7.85758	-15.3555	-18.3064	-0.194439	-12.5375	18.2369	-4.3497	11.0849	-4.22544	15.3402	-98.2418	8.47216	-0.426345	-3.56299	-0.0418803	5.67529	1.85084e-09	2.1715	-0.669892	0.31579	-0.0525396	0.409261	0.198335	-0.658933	-0.0514693	-0.0797172	0.0323787	-0.00614001	-0.000226155	-0.000827496	-0.04905	3.7121e-09	-0.0108684	0.00791314	-0.0111509	-0.00716398	-0.0283759	-0.0211974	-0.00109923	-1.89476e-10
Taeniopygia_guttata	55.3435	25.6383	-0.05358	1.81092	4.09755	0.297491	-0.376754	6.00211	-0.0793091	0.0469983	-0.356353	0.0328551	2.51622	0.0232557	0.0272074	-0.0136725	0.0394741	-0.0245413	0.088811	-0.574834	0.0465508	-0.00195419	-0.00841226	2.10103e-05	-6.10225	9.84749e-10	-12.1509	31.1512	0.481281	9.28244	2.87046	-41.6409	-2.39473	0.0510629	6.25189	16.5177	0.0158022	-2.13478e-05	0.00876233	-0.601973	1.87871e-08	8.10136e-05	0.000940628	-0.00132435	-0.000600075	-0.0678286	-0.141585	-0.00720324	-3.92992e-11
Passer_domesticus	56.9841	27.2278	-0.0745071	2.13186	4.8503	0.430671	-0.597744	14.0378	0.326969	0.00561119	-0.0158035	0.00179471	0.965834	0.00633992	0.0154713	-0.00693412	0.0217067	-0.0142604	0.0512568	-0.330186	0.0262099	-0.00105787	-0.00461228	3.55497e-05	-3.87654	9.33557e-10	-8.5218	25.4737	0.395951	7.85088	4.14396	-4.70791	-0.483748	-0.0232102	-4.36355	-42.4296	-0.0485737	-4.52402e-05	-0.051424	3.74659	-4.95612e-08	-0.0131823	0.000738554	-0.00104353	-5.52948e-05	-0.10224	-0.102589	-0.00521324	-3.80465e-11
Seiurus_aurocapilla	59.9571	30.4414	0.279091	2.84344	6.46552	0.708451	-1.07757	31.7763	1.26181	-0.0611348	0.710202	-0.119711	-2.56236	-0.0538394	0.000771684	0.00889246	-0.0113112	0.00600497	-0.02541	0.204812	-0.0254509	0.0015795	0.00702363	0.000190274	1.57236	1.52203e-09	1.7296	-2.52055	-0.0466081	-0.692746	-0.0522213	3.10281	0.315049	0.0884607	15.0735	0.634492	-0.00860994	2.46263e-05	-0.156876	13.1652	-2.33971e-07	-0.0603511	0.000734877	-0.00141066	0.0168678	-0.177334	-0.00294583	-0.000193751	4.50781e-10
Setophaga_ruticilla	59.9417	30.4459	0.302822	2.84792	6.47279	0.709168	-1.07987	31.8744	1.26886	-0.0599884	0.712063	-0.123492	-2.58262	-0.0555114	0.00146108	0.00899904	-0.0109848	0.00587149	-0.0251089	0.205271	-0.0259921	0.00162963	0.00726901	0.000199808	1.5993	1.60709e-09	1.7729	-2.60567	-0.0484033	-0.716929	-0.0544496	3.27391	0.334866	0.0942415	16.0588	0.681792	-0.00952862	2.68505e-05	-0.16999	14.2629	-2.53459e-07	-0.0653698	0.000805898	-0.00154785	0.0187819	-0.211176	-0.00332974	-0.000223282	5.07237e-10
Mniotilta_varia	60.0594	30.5077	0.240226	2.85079	6.48791	0.713175	-1.08366	31.9729	1.26856	-0.0642694	0.721033	-0.1163	-2.59473	-0.0525236	-0.00039273	0.00900688	-0.0122577	0.00646731	-0.026913	0.212146	-0.025582	0.00156217	0.00693078	0.00018301	1.61332	1.48665e-09	1.79214	-2.63817	-0.0484425	-0.725936	-0.0550432	3.31038	0.33698	0.0945783	16.2464	0.692946	-0.00887762	2.62982e-05	-0.171866	14.4577	-2.57245e-07	-0.0667505	0.000874646	-0.00168287	0.0211453	-0.203391	-0.00385477	-0.000249923	6.19524e-10
Geothlypis_trichas	60.0634	30.5098	0.238065	2.85088	6.4884	0.713307	-1.08378	31.976	1.26854	-0.0644159	0.721329	-0.116049	-2.59508	-0.0524191	-0.000456664	0.00900688	-0.0123013	0.00648764	-0.0269743	0.212376	-0.0255669	0.00155978	0.00691883	0.000182423	1.61373	1.48244e-09	1.79268	-2.63905	-0.0484394	-0.726179	-0.0550577	3.31119	0.337003	0.0945756	16.2503	0.693206	-0.00885362	2.62743e-05	-0.171898	14.4616	-2.57325e-07	-0.0667848	0.000876777	-0.00168706	0.0212198	-0.203053	-0.00387141	-0.000250744	6.22975e-10
Icterus_galbula	61.2153	31.1944	-0.300973	2.90932	6.69807	0.763106	-1.14157	33.7565	1.31189	-0.110781	0.848997	-0.046226	-2.91506	-0.0230855	-0.0220352	0.0100065	-0.0287471	0.0148115	-0.0531305	0.327836	-0.0237109	0.000876262	0.00326752	-3.0025e-05	2.20166	-6.10987e-10	3.14522	-7.93684	-0.120957	-2.44622	-1.5154	-4.2054	-0.17168	-0.0330259	-7.18275	-0.154617	-0.0131849	1.32293e-05	0.00304887	-0.751616	1.75145e-08	0.00934608	-0.000624423	0.00124047	-0.0380818	7.24128	-0.0418689	-0.000546775	1.75099e-09
Quiscalus_quiscula	61.2426	31.2468	-0.271393	2.92469	6.73003	0.768151	-1.15134	34.1326	1.33356	-0.11099	0.863016	-0.051168	-2.99364	-0.0253381	-0.0218698	0.0103759	-0.0291829	0.0151425	-0.0544959	0.338833	-0.0250341	0.000954142	0.0036159	-2.30256e-05	2.33298	-5.99398e-10	3.42278	-8.89794	-0.136063	-2.75292	-1.74622	-5.05418	-0.209836	-0.0403765	-8.94838	-0.201478	-0.0174929	1.76934e-05	0.00391347	-1.00706	2.36165e-08	0.0128147	-0.000991325	0.00197887	-0.067968	14.2322	-0.0834967	-0.00114088	3.71939e-09
Molothrus_ater	61.3448	31.301	-0.325152	2.92741	6.7436	0.771704	-1.15479	34.2241	1.33365	-0.114734	0.871095	-0.0449439	-3.0057	-0.0227508	-0.0235014	0.01039	-0.030316	0.0156777	-0.0561242	0.345165	-0.0246971	0.000895669	0.00332101	-3.79239e-05	2.34882	-7.10773e-10	3.44934	-8.96989	-0.136738	-2.77514	-1.75989	-5.09616	-0.212974	-0.041308	-9.02731	-0.20125	-0.017064	1.71766e-05	0.00418082	-1.00785	2.34429e-08	0.0125335	-0.000960965	0.00191958	-0.0674786	14.4939	-0.0853524	-0.0011792	3.86838e-09
Agelaius_phoeniceus	61.2985	31.2769	-0.300307	2.92635	6.73778	0.770142	-1.15333	34.1867	1.33385	-0.11303	0.867571	-0.0478361	-3.00109	-0.0239552	-0.0227561	0.0103877	-0.0298045	0.0154375	-0.0553976	0.342403	-0.0248654	0.000923178	0.00345923	-3.10588e-05	2.34306	-6.59981e-10	3.44028	-8.94753	-0.136594	-2.76834	-1.75614	-5.08599	-0.211945	-0.0409609	-9.00972	-0.201832	-0.0173029	1.74569e-05	0.00406809	-1.01008	2.35835e-08	0.0126963	-0.000978289	0.00195362	-0.0679798	14.439	-0.0848895	-0.00116718	3.81857e-09
Spizella_passerina	61.9619	31.5982	-0.68847	2.93197	6.80325	0.790215	-1.16878	34.5036	1.31646	-0.1391	0.912599	0.000610799	-3.02158	-0.00350194	-0.0346818	0.0101818	-0.0376721	0.0190939	-0.0662248	0.379878	-0.02126	0.000422077	0.000949935	-0.0001494	2.35442	-1.56945e-09	3.42299	-8.76144	-0.129678	-2.70395	-1.68662	-4.78903	-0.213433	-0.0450244	-8.37138	-0.156836	-0.00775934	6.4884e-06	0.00708816	-0.788951	1.55199e-08	0.00535652	0.000233401	-0.000491427	0.0323733	-8.422	0.0494521	0.000667966	-2.41972e-09
Zonotrichia_albicollis	61.9962	31.6316	-0.689801	2.93869	6.81914	0.793105	-1.17351	34.6759	1.32501	-0.140272	0.920483	0.000617697	-3.05634	-0.00354656	-0.0351635	0.0103321	-0.0382329	0.0194175	-0.0673513	0.386525	-0.0216548	0.000430324	0.000969975	-0.00015266	2.41299	-1.62282e-09	3.54668	-9.18853	-0.136085	-2.84014	-1.7886	-5.16733	-0.232269	-0.0491005	-9.16836	-0.174553	-0.00864913	7.24783e-06	0.00797531	-0.888679	1.74915e-08	0.00605648	0.000279786	-0.000590372	0.0409866	-11.1694	0.0660426	0.000911369	-3.33142e-09
Melospiza_georgiana	62.0382	31.6723	-0.691427	2.94688	6.83855	0.796628	-1.17928	34.8859	1.33543	-0.141696	0.930075	0.000626073	-3.09856	-0.00360072	-0.0357481	0.0105144	-0.0389132	0.0198096	-0.0687164	0.394579	-0.0221328	0.000440307	0.000994214	-0.000156601	2.4837	-1.68692e-09	3.6953	-9.69907	-0.143741	-3.00283	-1.90994	-5.61443	-0.254461	-0.0538989	-10.1051	-0.195258	-0.00968844	8.13423e-06	0.00900827	-1.00476	1.97861e-08	0.00687016	0.000332762	-0.000703308	0.0506854	-14.2304	0.0844992	0.00118095	-4.33924e-09
Melospiza_melodia	62.0382	31.6723	-0.691427	2.94688	6.83855	0.796628	-1.17928	34.8859	1.33543	-0.141696	0.930075	0.000626073	-3.09856	-0.00360072	-0.0357481	0.0105144	-0.0389132	0.0198096	-0.0687164	0.394579	-0.0221328	0.000440307	0.000994214	-0.000156601	2.4837	-1.6868e-09	3.6953	-9.69907	-0.143741	-3.00283	-1.90994	-5.61443	-0.254461	-0.0538989	-10.1051	-0.195258	-0.00968844	8.13423e-06	0.00900827	-1.00476	1.97862e-08	0.00687016	0.000332762	-0.000703308	0.0506854	-14.2304	0.0844992	0.00118095	-4.33922e-09
Cardinalis_cardinalis	59.9514	30.1816	-0.0238112	2.74323	6.27223	0.680821	-1.01711	29.3636	1.11084	-0.0688609	0.631548	-0.0673562	-2.03638	-0.0301388	-0.00542529	0.00627289	-0.0117868	0.00545427	-0.0211385	0.147099	-0.0145177	0.000782322	0.00324254	7.56885e-05	0.663968	6.76987e-10	-0.226718	4.23648	0.0649846	1.45754	1.50282	7.00661	0.291951	0.0485186	12.0055	-0.0637302	0.061958	-8.57205e-05	0.25256	-19.7156	3.38178e-07	0.0742702	-0.000458794	0.000903544	-0.0125425	-0.282176	-0.00511357	-0.000325365	-6.70064e-10
Passerina_cyanea	60.3425	30.3863	-0.233516	2.75241	6.32192	0.694101	-1.02953	29.6809	1.10885	-0.0834195	0.661334	-0.0423337	-2.07271	-0.0196694	-0.0118552	0.00626968	-0.0161709	0.00750647	-0.0273194	0.170129	-0.0129439	0.000536302	0.00200441	1.51807e-05	0.697191	2.26102e-10	-0.2058	4.33853	0.0685366	1.49715	1.5642	7.37752	0.302355	0.0485166	12.7609	-0.0551575	0.0695215	-9.55263e-05	0.27239	-21.1212	3.60957e-07	0.0775518	-0.000224266	0.000439659	-0.00278715	-0.258342	-0.00889617	-0.000531826	-1.21492e-10
Pheucticus_ludovicianus	60.4931	30.4631	-0.316575	2.75521	6.33963	0.699022	-1.03388	29.7868	1.1071	-0.0890874	0.67236	-0.0323746	-2.08391	-0.0154974	-0.0143747	0.00625616	-0.0178713	0.00830014	-0.029699	0.178831	-0.0122909	0.000437822	0.00151037	-8.73139e-06	0.708014	4.77423e-11	-0.196612	4.35144	0.0694953	1.50303	1.57621	7.44933	0.3031	0.047974	12.9048	-0.0510892	0.0714814	-9.79659e-05	0.275954	-21.3436	3.64254e-07	0.0776075	-0.000130058	0.000253384	0.000957967	-0.240772	-0.0099951	-0.000588667	8.58274e-11
Carduelis_tristis	58.6902	28.8765	-0.0957775	2.46267	5.62597	0.566922	-0.823374	22.1995	0.736157	-0.0354545	0.32247	-0.028914	-0.546329	-0.0102039	0.00434293	-0.000513303	0.00489195	-0.00469273	0.0162901	-0.10288	0.00737551	-0.000228286	-0.00113125	5.14614e-05	-1.95308	9.71189e-10	-5.9561	24.5981	0.386898	7.96495	6.36112	20.4657	0.233561	-0.0892109	-14.9017	11.4906	-0.0185323	4.65006e-05	-0.0730264	5.48125	-9.32025e-08	-0.0179452	0.000144537	-0.000220094	0.000536443	-0.0736576	-0.0257063	-0.00136136	-1.30059e-11
Carpodacus_mexicanus	58.6902	28.8765	-0.0957776	2.46267	5.62597	0.566922	-0.823374	22.1995	0.736157	-0.0354545	0.32247	-0.028914	-0.546329	-0.0102039	0.00434293	-0.000513303	0.00489195	-0.00469273	0.0162901	-0.10288	0.00737551	-0.000228286	-0.00113125	5.14614e-05	-1.95308	9.7113e-10	-5.9561	24.5981	0.386898	7.96495	6.36112	20.4657	0.233561	-0.0892109	-14.9017	11.4906	-0.0185323	4.65006e-05	-0.0730264	5.48125	-9.32024e-08	-0.0179452	0.000144537	-0.000220094	0.000536444	-0.0736576	-0.0257063	-0.00136136	-1.32399e-11
Bombycilla_cedrorum	51.6841	22.0107	0.00143136	1.02651	2.25125	-0.0652395	0.2491	-19.7088	-1.93292	-1.55581	4.14996	0.0419256	2.61264	0.0362235	0.0346238	-0.0201386	0.0554269	-0.0364069	0.132806	-0.878183	0.0748022	-0.0033303	-0.0147814	-2.59947e-05	-10.1663	6.95585e-10	-27.4504	3.96403	0.0690792	-4.2057	-54.9473	4.8774	-1.43277	-0.00511432	-0.164732	0.495562	-0.000424282	-3.65445e-05	0.000664669	-0.0676969	3.51667e-08	-0.00153452	0.00120847	-0.00170148	-0.00100262	-0.0283916	-0.443184	-0.0224176	-3.30541e-11
Troglodytes_aedon	52.4131	22.6278	-0.0013048	1.09708	2.4104	-0.0736184	0.287023	-24.0195	-2.6924	-3.20866	9.36072	-0.0278011	-1.12785	0.00641517	0.0138387	-0.0101007	0.0284272	-0.0238123	0.0873007	-0.598494	0.0544532	-0.00254727	-0.0120738	-2.26233e-05	-9.45056	8.95474e-10	-40.4749	-11.3488	-0.0881201	-15.6542	16.9409	1.00846	-0.413774	-0.00152441	-0.0547166	0.196084	-0.000192109	-1.48202e-05	0.000272945	-0.0290553	-32.8624	-0.000653793	0.000603796	-0.00085214	-0.000555832	-0.0170974	-0.544255	-0.0275434	-1.81991e-11
Sitta_carolinensis	52.4131	22.6278	-0.00130483	1.09708	2.4104	-0.0736184	0.287023	-24.0195	-2.6924	-3.20866	9.36072	-0.0278011	-1.12785	0.00641517	0.0138387	-0.0101007	0.0284272	-0.0238123	0.0873007	-0.598494	0.0544532	-0.00254727	-0.0120738	-2.26233e-05	-9.45056	8.95373e-10	-40.4749	-11.3488	-0.0881201	-15.6542	16.9409	1.00846	-0.413774	-0.00152441	-0.0547166	0.196084	-0.000192103	-1.48202e-05	0.000272964	-0.0290541	32.8624	-0.000653778	0.000603796	-0.00085214	-0.000555834	-0.0170974	-0.544255	-0.0275434	-1.81891e-11
Sialia_sialis	54.3197	24.2655	-0.00221446	1.29092	2.8472	-0.0977218	0.396323	-36.784	-5.0514	-8.7055	26.8371	-0.290742	-15.3039	-0.114369	-0.0750834	0.0353856	-0.0946065	0.0426873	-0.154264	0.948896	-0.0700137	0.00277661	0.010453	1.80177e-05	5.22358	-2.29164e-10	9.002	3.9191	0.06412	-7.94824	-0.0447801	0.00809679	-0.00344823	-1.17567e-05	-0.000326181	-0.00174145	2.20221e-06	2.05609e-07	-6.86468e-06	0.000800698	-1.13938e-09	2.24748e-05	-0.00015088	0.0002244	0.000528369	0.143221	24.3392	18.588	-6.6554e-11
Turdus_migratorius	54.4568	24.3827	-0.00223421	1.30461	2.87805	-0.0994012	0.4039	-37.6596	-5.21049	-9.06815	27.9872	-0.307515	-16.2055	-0.121939	-0.0805744	0.0381646	-0.10211	0.0466379	-0.168604	1.04018	-0.0772549	0.00308244	0.0117206	2.02982e-05	6.00786	-2.82461e-10	11.3066	5.59426	0.0922405	-11.5681	-0.075117	0.0207047	-0.0130161	-5.08982e-05	-0.00207462	0.00944694	-9.85427e-06	-7.34806e-07	1.38952e-05	-0.00151021	2.07446e-09	-3.39793e-05	1.86625e-05	-2.46629e-05	4.13614e-05	0.0198754	3.50126	2.88126	-1.04973e-11
Hylocichla_mustelina	54.5628	24.4732	-0.00224947	1.31517	2.90183	-0.100695	0.409733	-38.3331	-5.33268	-9.34614	28.8685	-0.320335	-16.8945	-0.127716	-0.08476	0.040281	-0.107824	0.0496397	-0.179499	1.10949	-0.0827478	0.0033142	0.0126796	2.20221e-05	6.59886	-3.22274e-10	13.0222	6.82385	0.112866	-14.2202	-0.0970859	0.0296343	-0.019715	-7.82252e-05	-0.00328806	0.0170342	-1.80111e-05	-1.36907e-06	2.77435e-05	-0.00304909	4.21269e-09	-7.13528e-05	0.000120009	-0.000172915	-0.000217436	-0.0381432	-6.10196	-3.88806	1.304e-11
Catharus_fuscescens	54.61	24.5135	-0.00225626	1.31987	2.91241	-0.101269	0.412318	-38.6311	-5.38662	-9.46843	29.2561	-0.325948	-17.196	-0.130239	-0.0865843	0.0412021	-0.110311	0.0509413	-0.184223	1.13952	-0.0851231	0.00341426	0.0130925	2.27636e-05	6.85177	-3.39041e-10	13.7431	7.33024	0.121352	-15.3097	-0.105971	0.0331471	-0.022315	-8.87969e-05	-0.00375437	0.0198783	-2.10615e-05	-1.60549e-06	3.28491e-05	-0.00361548	4.99903e-09	-8.503e-05	0.000154051	-0.000222558	-0.000297982	-0.0551105	-8.88478	-5.79572	1.95372e-11
Catharus_guttatus	54.61	24.5135	-0.00225626	1.31987	2.91241	-0.101269	0.412318	-38.6311	-5.38662	-9.46843	29.2561	-0.325948	-17.196	-0.130239	-0.0865843	0.0412021	-0.110311	0.0509413	-0.184223	1.13952	-0.0851231	0.00341426	0.0130925	2.27636e-05	6.85177	-3.39059e-10	13.7431	7.33024	0.121352	-15.3097	-0.105971	0.0331471	-0.022315	-8.87968e-05	-0.00375437	0.0198783	-2.10615e-05	-1.60549e-06	3.28491e-05	-0.00361548	4.99898e-09	-8.503e-05	0.000154051	-0.000222558	-0.000297982	-0.0551105	-8.88478	-5.79572	1.94084e-11
Sturnus_vulgaris	54.0117	24.0003	-0.00216915	1.25935	2.77608	-0.0937703	0.378389	-34.6807	-4.65994	-7.78465	23.9061	-0.245999	-12.8896	-0.0936452	-0.0597305	0.0274871	-0.0732283	0.0309733	-0.111693	0.67525	-0.0478285	0.00182051	0.00635625	1.05296e-05	2.46061	1.12708e-11	-2.1498	-10.2395	-0.183279	25.9382	0.833964	0.132434	-0.0594474	-0.000219875	-0.00814574	0.0292594	-3.00062e-05	-2.18757e-06	3.85385e-05	-0.00414587	5.66509e-09	-9.01373e-05	7.25902e-06	-3.05667e-06	0.000241564	0.0942564	16.9193	-24.5747	-3.20607e-11
Toxostoma_rufum	54.1041	24.0787	-0.00218218	1.26833	2.79628	-0.0948448	0.383201	-35.227	-4.75622	-7.995	24.5697	-0.255045	-13.373	-0.09756	-0.0624691	0.0288328	-0.0768461	0.0327344	-0.118069	0.715009	-0.0508341	0.00194152	0.00681628	1.13209e-05	2.675	1.26776e-11	-2.44009	-12.2563	-0.220017	31.2723	1.05434	0.184965	-0.0879163	-0.000330071	-0.0126248	0.0521188	-5.42662e-05	-4.04267e-06	7.71427e-05	-0.00840873	1.15694e-08	-0.000191626	0.000248744	-0.000355838	-0.000379662	-0.0582949	-9.27468	9.352	1.04935e-11
Dumetella_carolinensis	54.1041	24.0787	-0.00218218	1.26833	2.79628	-0.0948448	0.383201	-35.227	-4.75622	-7.995	24.5697	-0.255045	-13.373	-0.09756	-0.0624691	0.0288328	-0.0768461	0.0327344	-0.118069	0.715009	-0.0508341	0.00194152	0.00681628	1.13209e-05	2.675	1.26992e-11	-2.44009	-12.2563	-0.220017	31.2723	1.05434	0.184965	-0.0879163	-0.000330071	-0.0126248	0.0521188	-5.42662e-05	-4.04267e-06	7.71427e-05	-0.00840873	1.15694e-08	-0.000191626	0.000248744	-0.000355838	-0.000379662	-0.0582949	-9.27468	9.352	1.04814e-11
Tachycineta_bicolor	51.9012	22.0643	0.00842536	0.956634	2.07939	-0.129834	0.369014	-24.4254	-1.75966	2.06385	-8.90595	0.867473	53.3259	1.52549	-1.60877	0.312336	-0.776392	0.187799	-0.671631	3.82868	-0.248882	0.00910178	0.031448	5.97874e-05	16.8211	-6.16174e-11	2.36397	-0.913365	-0.00820416	-0.0600232	0.645785	0.341237	-0.210655	-0.000656051	-0.0197284	0.0651908	-0.000127154	-7.44778e-06	0.000100014	-0.011728	2.15535e-09	-0.000346026	0.00033358	-0.000472137	-0.000322661	-0.00790488	-0.0463386	-0.00248788	-1.29154e-11
Riparia_riparia	51.9012	22.0643	0.00842537	0.956634	2.07939	-0.129834	0.369014	-24.4254	-1.75966	2.06385	-8.90595	0.867473	53.3259	1.52549	-1.60877	0.312336	-0.776392	0.187799	-0.671631	3.82868	-0.248882	0.00910178	0.031448	5.97874e-05	16.8211	-6.16079e-11	2.36397	-0.913365	-0.00820416	-0.0600232	0.645785	0.341237	-0.210655	-0.000656051	-0.0197284	0.0651908	-0.000127154	-7.44778e-06	0.000100014	-0.011728	2.15534e-09	-0.000346026	0.00033358	-0.000472137	-0.000322662	-0.00790488	-0.0463386	-0.00248788	-1.29261e-11
Hirundo_rustica	51.8834	22.0499	0.00841524	0.955276	2.07638	-0.129539	0.368085	-24.3495	-1.75253	2.05299	-8.85788	0.861334	52.9413	1.51329	-1.59472	0.309433	-0.769114	0.18579	-0.664419	3.78635	-0.245959	0.00898915	0.031027	5.89589e-05	16.5543	-6.02629e-11	2.30871	-0.884076	-0.0079373	-0.0580301	0.619689	0.322748	-0.197732	-0.00061463	-0.0184095	0.0598806	-0.000116612	-6.81527e-06	9.08169e-05	-0.0106366	1.95357e-09	-0.000312515	0.000278471	-0.000392739	-0.000241327	-0.00510854	-0.0290944	-0.00140464	-6.43245e-12
Petrochelidon_pyrrhonota	51.8834	22.0499	0.00841523	0.955276	2.07638	-0.129539	0.368085	-24.3495	-1.75253	2.05299	-8.85788	0.861334	52.9413	1.51329	-1.59472	0.309433	-0.769114	0.18579	-0.664419	3.78635	-0.245959	0.00898915	0.031027	5.89589e-05	16.5543	-6.02197e-11	2.30871	-0.884076	-0.0079373	-0.0580301	0.619689	0.322748	-0.197732	-0.00061463	-0.0184095	0.0598806	-0.000116612	-6.81527e-06	9.0817e-05	-0.0106366	1.9536e-09	-0.000312515	0.000278471	-0.000392739	-0.000241326	-0.00510854	-0.0290944	-0.00140464	-6.50485e-12
Baeolophus_bicolor	50.9677	21.2962	0.00787187	0.8813	1.91201	-0.112686	0.314231	-19.792	-1.29807	1.30228	-5.4998	0.374463	22.1067	0.467675	-0.308596	0.0291519	-0.0608238	-0.0392426	0.147066	-1.15359	0.12577	-0.006601	-0.0369101	-8.59146e-05	-55.8651	-6.10841e-10	16.2909	-3.17581	-0.0280812	-0.201045	1.84753	0.847426	-0.501712	-0.001549	-0.0458285	0.14427	-0.000280314	-1.63344e-05	0.000215806	-0.025247	4.63438e-09	-0.00073918	0.00065117	-0.000919018	-0.000586186	-0.0133653	-0.0773639	-0.00397685	-1.98813e-11
Parus_atricapillus	50.9677	21.2962	0.00787187	0.8813	1.91201	-0.112686	0.314231	-19.792	-1.29807	1.30228	-5.4998	0.374463	22.1067	0.467675	-0.308596	0.0291519	-0.0608238	-0.0392426	0.147066	-1.15359	0.12577	-0.006601	-0.0369101	-8.59146e-05	-55.8651	-6.10905e-10	16.2909	-3.17581	-0.0280812	-0.201045	1.84753	0.847426	-0.501712	-0.001549	-0.0458285	0.14427	-0.000280314	-1.63344e-05	0.000215806	-0.025247	4.63436e-09	-0.00073918	0.00065117	-0.000919018	-0.000586186	-0.0133653	-0.0773639	-0.00397685	-1.97569e-11
Vireo_olivaceus	44.5827	15.2252	0.0609135	-0.249933	-0.724947	-0.481202	0.847634	-27.6288	1.20779	14.256	-49.6922	7.50557	-19.4887	2.46649	-2.45622	0.446021	-1.094	0.218946	-0.778763	4.22973	-0.245426	0.00800183	0.0217729	5.03235e-05	1.89517	6.63974e-12	0.291141	0.305096	-0.00838291	0.0256052	-0.673836	-1.9079	47.4318	-0.273821	-0.517653	0.267255	-0.00374922	-0.000140563	0.000281481	-0.084533	9.54584e-09	-0.00526621	0.00284773	-0.00398987	-0.00231228	-0.026667	-0.0661788	-0.00336672	-6.42609e-11
Cyanocitta_cristata	44.9731	15.4824	0.0628436	-0.2594	-0.753008	-0.51145	0.907326	-30.0944	1.35468	16.6432	-58.2935	9.36594	-24.4479	3.19432	-3.2824	0.611193	-1.50467	0.321159	-1.14467	6.32006	-0.380772	0.0128727	0.0372975	8.89508e-05	3.8999	3.16311e-11	2.14682	-0.766528	0.0194447	-0.0532451	0.614775	0.652306	-10.6137	0.0552284	0.0841091	-0.0168235	0.000210619	6.6596e-06	-6.10739e-06	0.00154541	-1.58127e-10	3.94497e-05	0.000174447	-0.000246404	-0.000119705	-0.000475728	-0.000736841	4.033e-05	1.32916e-12
Corvus_brachyrhynchos	45.0511	15.5335	0.063225	-0.261266	-0.758535	-0.517346	0.918925	-30.5699	1.38267	17.0909	-59.9035	9.70652	-25.3541	3.32593	-3.43033	0.640545	-1.57757	0.338978	-1.20842	6.68269	-0.404029	0.0137024	0.0399049	9.53954e-05	4.22496	3.52664e-11	2.41579	-0.901362	0.0229184	-0.0629733	0.754188	0.858485	-14.4918	0.0761068	0.118148	-0.0254967	0.000321635	1.02783e-05	-9.78259e-06	0.00248975	-2.555e-10	6.48482e-05	0.000421216	-0.000605686	-0.00052721	-0.00748463	-0.0190645	-0.00104541	-2.05319e-11
Corvus_corax	45.0511	15.5335	0.063225	-0.261266	-0.758535	-0.517346	0.918925	-30.5699	1.38267	17.0909	-59.9035	9.70652	-25.3541	3.32593	-3.43033	0.640545	-1.57757	0.338978	-1.20842	6.68269	-0.404029	0.0137024	0.0399049	9.53954e-05	4.22496	3.5273e-11	2.41579	-0.901362	0.0229184	-0.0629733	0.754188	0.858485	-14.4918	0.0761068	0.118148	-0.0254967	0.000321634	1.02783e-05	-9.78264e-06	0.00248975	-2.55475e-10	6.48483e-05	0.000421216	-0.000605686	-0.00052721	-0.00748463	-0.0190645	-0.00104541	-2.04021e-11
Cathartes_aura	-12.0476	-37.8642	0.510751	-10.4406	-24.6183	6.99284	1.0099	-1.39795	14.3702	5.45627	-2.42067	-36.0196	-1.2914	-27.1113	44.9016	-0.910899	-89.9108	5.58621	-22.1952	5.05553	4.10966	-0.331844	-12.7523	-0.0216333	0.123041	2.18593e-09	0.147057	-0.076211	0.628283	-0.00678002	0.0367191	0.0129576	-0.0711712	-0.0709133	-0.0280907	0.00299272	-0.00801137	-0.000715799	-0.0015862	-0.017487	1.13477e-09	-0.0146185	0.0154324	-0.014786	-0.00939086	-0.0106429	-0.00257804	-0.000135845	-2.97376e-10
Pandion_haliaetus	-12.8883	-43.7905	0.722301	-16.664	-40.0304	41.9547	-27.8868	1.79925	-3.2847	0.298987	-0.170415	-5.55395	-0.200542	-4.04625	5.58143	-0.0826133	-7.61008	-0.470493	2.04709	-0.834866	-1.71782	0.299303	91.3824	-0.181924	0.173931	1.8412e-09	0.11954	-0.056415	0.463933	-0.00498933	0.0263534	0.00910149	-0.0496974	-0.049459	-0.0195497	0.00207031	-0.00553967	-0.00569855	-0.00109421	-0.0120602	7.82504e-10	-0.0100738	0.010559	-0.0101151	-0.00640664	-0.00725032	-0.00175594	-9.24824e-05	-2.02396e-10
Haliaeetus_leucocephalus	-13.6036	-48.7591	0.894857	-21.6803	-52.4332	68.7514	-49.6814	4.1118	-15.0846	-2.72595	1.12602	7.5501	0.25378	3.55569	-3.68756	0.0448737	4.02377	0.16359	-0.703203	0.260774	0.436376	-0.0629542	-14.0394	0.0239447	-0.0102647	1.04001e-10	0.00875063	-0.00760838	0.0635798	-0.000699147	0.00436344	0.0017584	-0.0100351	-0.0100749	-0.00404527	0.000427843	-0.00109421	23.8939	-0.000255086	-0.00280646	1.82272e-10	-0.002342	0.00259333	-0.00248819	-0.0016217	-0.00186504	-0.000452572	-2.39657e-05	-5.30283e-11
Buteo_jamaicensis	-13.6036	-48.7591	0.894857	-21.6803	-52.4332	68.7514	-49.6814	4.1118	-15.0846	-2.72595	1.12602	7.5501	0.25378	3.55569	-3.68756	0.0448737	4.02377	0.16359	-0.703203	0.260774	0.436376	-0.0629542	-14.0394	0.0239447	-0.0102647	1.03882e-10	0.00875063	-0.00760838	0.0635798	-0.000699147	0.00436344	0.0017584	-0.0100351	-0.0100749	-0.00404527	0.000427843	-0.00109421	23.8939	-0.000255086	-0.00280646	1.82099e-10	-0.002342	0.00259333	-0.00248819	-0.0016217	-0.00186504	-0.000452572	-2.39657e-05	-5.20116e-11
Accipiter_striatus	-13.6038	-48.761	0.894922	-21.6822	-52.4379	68.7611	-49.6892	4.1126	-15.0885	-2.72688	1.12641	7.55362	0.253901	3.55759	-3.68973	0.044902	4.02634	0.163711	-0.703726	0.260975	0.436736	-0.0630094	-14.0529	0.0239687	-0.0102769	1.04111e-10	0.00876772	-0.00763212	0.0637828	-0.000701456	0.00438384	0.00177439	-0.0101701	-0.0102259	-0.00412285	0.00048273	-0.00135186	-23.889	-0.000238516	-0.00264621	1.71949e-10	-0.00224625	0.00256606	-0.0024625	-0.00160919	-0.00185248	-0.00044957	-2.38133e-05	-5.18894e-11
Accipiter_cooperii	-13.6038	-48.761	0.894922	-21.6822	-52.4379	68.7611	-49.6892	4.1126	-15.0885	-2.72688	1.12641	7.55362	0.253901	3.55759	-3.68973	0.044902	4.02634	0.163711	-0.703726	0.260975	0.436736	-0.0630094	-14.0529	0.0239687	-0.0102769	1.04077e-10	0.00876772	-0.00763212	0.0637828	-0.000701457	0.00438384	0.00177439	-0.0101701	-0.0102259	-0.00412285	0.00048273	-0.00135186	-23.889	-0.000238516	-0.00264621	1.72049e-10	-0.00224625	0.00256606	-0.0024625	-0.00160919	-0.00185248	-0.00044957	-2.38133e-05	-5.25265e-11
Megaceryle_alcyon	-12.1469	-39.2451	0.27239	-11.3068	-26.6468	3.41317	13.5145	-2.01014	52.8265	-4.61971	1.51267	-5.56079	-0.220107	-5.94005	8.93068	-0.11635	-9.37459	-17.5225	94.4254	20.6795	5.37939	-0.326813	-5.50751	-0.0300847	0.109596	2.07646e-09	0.119945	-0.0675899	0.775226	-0.00581055	0.0287312	0.00861351	-0.056999	-0.0563602	-0.0268732	0.00225772	-0.00683638	-0.000355084	-0.00145481	-0.0165841	1.06297e-09	-0.0115144	0.0182806	-0.0118651	-0.00813201	-0.0100386	-0.0020667	-0.000109265	-3.33524e-10
Colaptes_auratus	-12.5028	-41.5543	0.304898	-12.9768	-30.6875	4.38826	18.0686	-2.9985	100.701	-16.1379	5.95698	21.6872	0.709373	8.69079	-7.72621	0.0708456	5.43663	4.47452	-23.4749	-4.12188	-0.598959	0.0159636	-0.155581	-0.00171579	0.0161911	5.8121e-10	0.0357396	-0.0244846	0.282544	-0.00213591	0.0112946	0.00362206	-0.0244718	-0.0243023	-0.0116817	0.00100495	-0.00304859	-0.000158732	-0.000655271	-0.00747768	4.79558e-10	-0.00520978	0.00855308	-0.00555583	-0.00386346	-0.00480803	-0.000990825	-5.25272e-05	-1.60502e-10
Picoides_pubescens	-12.5028	-41.5543	0.304898	-12.9768	-30.6875	4.38826	18.0686	-2.9985	100.701	-16.1379	5.95698	21.6872	0.709373	8.69079	-7.72621	0.0708456	5.43663	4.47452	-23.4749	-4.12188	-0.598959	0.0159636	-0.155581	-0.00171579	0.0161911	5.81215e-10	0.0357396	-0.0244846	0.282544	-0.00213591	0.0112946	0.00362206	-0.0244718	-0.0243023	-0.0116818	0.00100495	-0.00304859	-0.000158732	-0.000655271	-0.00747768	4.7953e-10	-0.00520978	0.00855308	-0.00555583	-0.00386346	-0.00480803	-0.000990825	-5.25272e-05	-1.60467e-10
Aegolius_acadicus	-13.0711	-45.4399	0.50706	-17.344	-41.5059	11.2017	80.6113	7.04073	-23.0531	-1.63953	0.698879	4.21581	0.138469	1.64357	-1.31293	0.0102272	0.775505	0.180601	-0.838665	0.026044	0.095489	-0.00891885	-0.188927	-0.00104616	0.0021835	-3.65003e-10	-0.0352554	0.890486	-58.8782	-0.0785062	0.0465345	0.00910504	-0.050914	-0.0496538	-0.0214547	0.00182864	-0.00524984	-0.000277405	-0.00105943	-0.0119025	7.65204e-10	-0.00878121	0.87876	-0.00706147	-0.00534617	-0.00633258	-0.00138294	-7.2752e-05	-4.57143e-09
Megascops_asio	-13.2286	-46.5029	0.529573	-18.2691	-43.7696	12.2133	88.8176	7.96324	-27.2832	-2.07064	0.889795	5.98321	0.198446	2.5028	-2.12918	0.0174859	1.33651	0.361133	-1.68551	0.0545509	0.221163	-0.0229641	-0.60039	-0.0037548	0.0196855	6.21785e-10	0.0429229	-0.265016	16.3652	0.0197112	-0.00300545	0.00072827	-0.00579426	-0.00595253	-0.00279145	0.000268165	-0.000769608	-4.05198e-05	-0.000148423	-0.00164948	1.05424e-10	-0.00115988	-33.3822	-0.0505672	-0.0035194	-0.00358068	-0.000773038	-3.95827e-05	-4.19566e-08
Strix_varia	-13.242	-46.5928	0.531459	-18.3463	-43.9585	12.2965	89.4891	8.0379	-27.6194	-2.10411	0.904574	6.11536	0.202918	2.56578	-2.18805	0.0180029	1.37639	0.373576	-1.74382	0.056499	0.229607	-0.023893	-0.626901	-0.00392716	0.0207389	6.70456e-10	0.0465599	-0.298719	18.4868	0.0223392	-0.00353491	0.00093401	-0.00785812	-0.00819837	-0.00397849	0.000454323	-0.00133234	-7.24229e-05	-0.000302379	-0.00344135	2.227e-10	-0.00265117	16.1735	0.0206725	-0.000973135	-0.00155717	-0.000347592	-1.92803e-05	-24.477
Bubo_virginianus	-13.242	-46.5928	0.53146	-18.3463	-43.9585	12.2965	89.4891	8.0379	-27.6194	-2.10411	0.904574	6.11536	0.202918	2.56578	-2.18805	0.0180029	1.37639	0.373576	-1.74382	0.056499	0.229607	-0.023893	-0.626901	-0.00392716	0.0207389	6.70389e-10	0.0465599	-0.298719	18.4868	0.0223392	-0.00353491	0.000934009	-0.00785812	-0.00819837	-0.00397849	0.000454323	-0.00133234	-7.24229e-05	-0.00030238	-0.00344135	2.22669e-10	-0.00265117	16.1735	0.0206725	-0.000973137	-0.00155719	-0.000347592	-1.92803e-05	24.477
Charadrius_vociferus	-18.526	-59.3987	-10.0278	12.6956	25.048	0.0378468	-0.00795368	-0.384312	4.36474	28.4615	8.01064	-5.94572	-0.233547	-3.30919	0.385203	1.6081	-0.200912	-2.06383	4.01485	-5.28339	-97.8705	-1.6049	-3.24085	-0.0876923	0.0971047	2.67952e-09	0.0898917	-0.0462366	0.231666	-0.00546817	0.0197759	0.00382942	-0.0398382	-0.0678475	-0.0238753	0.001445	-0.0864026	-0.000164027	-0.0110841	-0.0149693	9.41151e-10	-0.0136422	0.00602829	-0.194615	-0.00889702	-0.0087811	-0.00140259	-7.51284e-05	-1.77839e-10
Calidris_alba	-20.0595	-69.8985	-14.5322	21.1389	42.5596	3.15127	0.0196248	-0.0227159	3.80621	67.1138	22.2684	13.221	0.44588	3.28983	-0.247973	-0.777851	0.09364	0.522938	-0.998918	1.13879	15.181	0.178935	0.183869	0.0031675	0.00324227	5.84146e-10	0.0136492	-0.0129247	0.0434765	-0.00246239	0.00261402	-0.0103879	-0.00801785	-0.00796813	-0.068774	-0.0314218	39.3664	-0.000255596	-1.7998	0.0589806	-3.71052e-09	-0.0116224	0.00231253	-0.169147	0.000412801	0.00470502	-0.000539754	-2.73244e-05	4.96003e-11
Actitis_macularius	-20.0403	-70.0217	-14.6515	21.1981	42.6898	3.16777	0.0193038	-0.0230662	3.82727	67.6812	22.4628	13.3796	0.451521	3.33484	-0.251	-0.79044	0.0949252	0.532617	-1.01765	1.16005	15.4783	0.182476	0.187376	0.00320987	0.00302124	3.45593e-10	0.0134573	-0.00927727	0.0479855	-0.00108009	0.00469184	0.00180264	-0.011169	-0.0198896	0.00119558	0.0126838	-17.8753	6.37623e-05	33.9216	0.379193	-1.42435e-08	-0.00994483	0.00181199	-0.138664	-0.00218349	-0.00182362	-0.000421231	-2.27482e-05	-4.35875e-11
Scolopax_minor	-20.013	-70.0998	-14.7559	21.2266	42.7572	3.17692	0.0189188	-0.0233482	3.83161	67.8611	22.5249	13.4325	0.453529	3.34972	-0.251512	-0.794582	0.0951816	0.535607	-1.02356	1.16617	15.5588	0.183297	0.187813	0.00319726	0.00273834	9.95883e-11	0.0128291	-0.00533108	0.0498049	0.000289317	0.00625837	0.0116821	-0.0116856	-0.0250791	0.0488619	0.0195906	-21.1256	5.45012e-05	-32.0533	-0.448207	1.86154e-08	0.00997466	0.00156648	-0.130947	-0.00605114	-0.0105168	-0.000331695	-2.01404e-05	-1.67706e-10
Uria_lomvia	-21.436	-80.6222	-19.9663	31.4829	64.2205	8.30979	0.0691622	0.954075	-5.22224	-26.8744	-7.87067	-0.623987	-0.0150406	0.0983807	-0.0179224	-0.0755286	0.00938649	0.0740466	-0.142441	0.17071	2.48498	0.0311102	0.0342911	0.000603032	0.00061737	7.67468e-11	0.00277518	-0.00167051	0.00830639	-0.000197754	0.000613466	4.79743e-05	-6.18583e-06	0.000224512	0.000260025	-6.9316e-05	0.0106804	8.83913e-06	0.00181983	0.00121097	-7.74377e-11	0.001217	-0.0148939	9.5666	0.00319501	0.00953148	0.0017771	0.000176319	5.95541e-10
Pagophila_eburnea	-21.5683	-81.5751	-20.4031	32.3017	65.926	8.66064	0.0724124	1.00999	-5.62822	-29.6471	-8.70633	-0.713625	-0.0172481	0.114642	-0.0212033	-0.0904039	0.0112541	0.0913155	-0.175812	0.212144	3.13511	0.0397988	0.0448762	0.000797686	0.000855791	1.24151e-10	0.00467643	-0.00371771	0.0187998	-0.00045904	0.0019453	0.000457735	-0.00536294	-0.00933054	-0.00344731	0.000262223	-0.0378947	-2.88995e-05	-0.00471967	-0.00304685	1.91707e-10	-0.0027837	0.0230522	-15.4222	0.000441915	-0.000753377	-0.000149571	-1.58015e-05	-5.30817e-11
Larus_argentatus	-21.5734	-81.6122	-20.4201	32.3335	65.9921	8.67419	0.0725378	1.01214	-5.64373	-29.7523	-8.73802	-0.716992	-0.0173309	0.11525	-0.0213254	-0.0909558	0.0113233	0.0919514	-0.17704	0.213667	3.15891	0.0401159	0.0452605	0.000804735	0.000864335	1.25806e-10	0.00474212	-0.00378577	0.019148	-0.000467684	0.00198812	0.000470295	-0.00552369	-0.00961586	-0.00355694	0.000271719	-0.0392824	-2.9974e-05	-0.00490396	-0.00316668	1.99253e-10	-0.00289583	0.0242836	-16.2527	0.000469988	-0.000806761	-0.000160321	-1.69847e-05	-5.71108e-11
Larus_delawarensis	-21.5734	-81.6122	-20.4201	32.3335	65.9921	8.67419	0.0725378	1.01214	-5.64373	-29.7523	-8.73802	-0.716992	-0.0173309	0.11525	-0.0213254	-0.0909558	0.0113233	0.0919514	-0.17704	0.213667	3.15891	0.0401159	0.0452605	0.000804735	0.000864335	1.25788e-10	0.00474212	-0.00378577	0.019148	-0.000467684	0.00198812	0.000470295	-0.00552369	-0.00961586	-0.00355694	0.000271719	-0.0392824	-2.9974e-05	-0.00490396	-0.00316668	1.99268e-10	-0.00289583	0.0242836	-16.2527	0.000469988	-0.000806761	-0.000160321	-1.69847e-05	-5.71339e-11
Sterna_hirundo	-21.5322	-81.3148	-20.2834	32.077	65.4579	8.56388	0.0715147	0.994489	-5.51502	-28.8683	-8.4714	-0.688164	-0.0166206	0.109997	-0.0202619	-0.0861207	0.010716	0.0862997	-0.166117	0.200083	2.94505	0.0372488	0.04175	0.000740029	0.000784282	1.09439e-10	0.00407851	-0.00303677	0.015299	-0.000371481	0.00147711	0.000299289	-0.00318128	-0.00538711	-0.00187404	0.000104345	-0.0144845	-1.0402e-05	-0.00131429	-0.000808034	4.9523e-11	-0.000607174	-0.0270302	19.6027	-0.00542279	-0.00662429	-0.00112813	-8.73567e-05	-2.68566e-10
Sterna_paradisaea	-21.5322	-81.3148	-20.2834	32.077	65.4579	8.56388	0.0715147	0.994489	-5.51502	-28.8683	-8.4714	-0.688164	-0.0166206	0.109997	-0.0202619	-0.0861207	0.010716	0.0862997	-0.166117	0.200083	2.94505	0.0372488	0.04175	0.000740029	0.000784282	1.09468e-10	0.00407851	-0.00303678	0.015299	-0.000371481	0.00147711	0.000299289	-0.00318128	-0.00538711	-0.00187404	0.000104345	-0.0144845	-1.0402e-05	-0.00131429	-0.000808035	4.95612e-11	-0.000607174	-0.0270302	19.6027	-0.00542279	-0.00662429	-0.00112813	-8.73567e-05	-2.68577e-10
Anas_platyrhynchos	-110.967	47.6109	-1.07934	-81.7016	42.3076	2.07352	0.134874	0.185195	-0.779776	-0.451148	0.0760538	0.917336	0.0311735	0.247065	0.0229799	-0.0736103	0.00372385	0.0275317	-0.0431378	0.0420151	0.0901165	-0.00908081	-0.0396305	-0.00158902	0.00354612	6.34459e-10	0.00612645	-0.00819495	0.0148659	-0.00200799	0.00031191	-0.00510526	-0.00672138	-0.40014	-0.0176529	-0.000586031	-0.00431324	-3.74718e-05	-0.00372173	-0.0596241	4.17724e-09	-12.7283	5.68371e-05	-0.000156174	-0.0113963	-0.0029196	-3.41065e-05	-2.54757e-06	-4.96584e-11
Aythya_marila	-110.942	47.5851	-1.02591	-81.6792	42.301	2.07252	0.135138	0.185496	-0.778466	-0.450548	0.0759739	0.915425	0.0310136	0.246479	0.0227715	-0.0734275	0.00380725	0.0274086	-0.0427978	0.0419458	0.0897904	-0.00905085	-0.0395474	-0.00158302	0.00369231	7.3125e-10	0.00645216	-0.00949305	0.0147385	-0.00242932	-3.49896e-05	-0.00680144	-0.00687211	-0.407044	-0.0228746	-0.000787344	-0.00497996	-3.81583e-05	-0.00410526	-0.0652462	4.5358e-09	-13.1822	2.64299e-05	-8.65992e-05	-0.0134351	-0.00705625	-2.55523e-08	-1.70202e-06	-1.18934e-10
Aix_sponsa	-111.008	47.6457	-1.09253	-81.814	42.3659	2.07808	0.135127	0.185655	-0.782955	-0.453435	0.076444	0.9236	0.0314115	0.248964	0.023206	-0.0742593	0.00373589	0.0278193	-0.0436233	0.0424395	0.0911187	-0.00918583	-0.0401107	-0.00160948	0.00356091	6.2393e-10	0.0061696	-0.00810045	0.0152785	-0.00196214	0.000403203	-0.00489987	-0.00697307	-0.415989	-0.017201	-0.000567825	-0.00438016	-3.93296e-05	-0.00384001	-0.0616727	4.33034e-09	-13.3677	6.9143e-05	-0.000186579	-0.0119903	-0.00215113	-4.70505e-05	-3.07912e-06	-3.70267e-11
Somateria_mollissima	-111.062	47.695	-1.14949	-81.9203	42.4166	2.08248	0.135091	0.185745	-0.786551	-0.455724	0.0768147	0.930101	0.0317348	0.25094	0.0235626	-0.0749194	0.00367217	0.0281487	-0.044295	0.0428272	0.0921763	-0.00929297	-0.0405534	-0.00163051	0.00344442	5.31085e-10	0.00591802	-0.00689319	0.0157075	-0.00155864	0.000776526	-0.00326106	-0.00703521	-0.422161	-0.0122974	-0.000378271	-0.00385027	-4.01601e-05	-0.00359665	-0.0583478	4.13557e-09	-13.4638	0.000105059	-0.000270483	-0.0106747	0.00203044	-8.6574e-05	-4.22089e-06	3.25766e-11
Branta_bernicla	-110.576	47.2909	-1.06742	-80.4991	41.6719	2.02436	0.131315	0.179138	-0.746316	-0.425752	0.0716537	0.846765	0.0287278	0.225409	0.020768	-0.0660312	0.00333642	0.0242286	-0.0379413	0.0367909	0.0781381	-0.00780215	-0.0335409	-0.00133521	0.00288888	4.66147e-10	0.00434415	-0.0047223	0.00824697	-0.00112635	8.392e-05	-0.000710641	0.000934252	0.0799796	0.00433545	0.000491907	0.00435551	4.49481e-05	0.0060807	0.10289	-7.42503e-09	26.6815	0.00115407	-0.00271387	-0.0578701	-0.00846492	-0.000163894	-1.01871e-05	-1.31356e-10
Branta_canadensis	-110.576	47.2909	-1.06742	-80.4991	41.6719	2.02436	0.131315	0.179138	-0.746316	-0.425752	0.0716537	0.846765	0.0287278	0.225409	0.020768	-0.0660312	0.00333642	0.0242286	-0.0379413	0.0367909	0.0781381	-0.00780215	-0.0335409	-0.00133521	0.00288888	4.66183e-10	0.00434415	-0.0047223	0.00824697	-0.00112635	8.392e-05	-0.000710641	0.000934252	0.0799796	0.00433545	0.000491907	0.00435551	4.49481e-05	0.0060807	0.10289	-7.42506e-09	26.6815	0.00115407	-0.00271387	-0.0578701	-0.00846491	-0.000163894	-1.01871e-05	-1.31416e-10
Colinus_virginianus	-118.539	57.9424	-15.1053	52.0582	-19.4711	0.884005	0.0633947	0.0932729	-0.386308	-0.208699	0.0348448	0.352504	0.0115695	0.0836309	0.00655625	-0.0198848	0.00120206	0.00512446	-0.00758026	0.00722442	0.0113244	-0.000795549	-0.00103754	1.42586e-05	-7.99625e-05	-6.20275e-11	-0.00344626	0.00773463	-0.0279677	0.00157752	-0.00378107	0.0161877	0.267719	47.5033	-0.246894	0.000236665	-0.0105222	-0.000145902	-0.00220655	-0.0243354	1.48883e-09	-0.507548	0.00290212	-0.00691708	-9.3469	-0.0457236	6.60145e-06	-1.20298e-05	-5.07329e-10
Coturnix_japonica	-120.309	59.6227	-15.8112	55.7264	-20.863	0.988835	0.0729434	0.110915	-0.482031	-0.286834	0.0485239	0.57929	0.0191437	0.154462	0.0133977	-0.0452811	0.00280317	0.0162828	-0.0246724	0.0253656	0.0527729	-0.00527318	-0.0228372	-0.000891827	0.00283074	8.94533e-10	0.00481486	-0.0113144	0.00365105	-0.00345893	-0.0025135	-0.0131394	0.0127437	2.47968	-0.0584559	-0.00185178	-0.00623747	-5.15796e-06	-0.00297839	-0.0412736	2.48525e-09	-0.0200801	-0.0010454	0.00261809	23.634	0.0671067	-0.000968796	-2.7975e-05	4.27141e-10
Gallus_gallus	-120.644	59.9506	-16.1266	56.2011	-21.0581	1.00536	0.0730354	0.11185	-0.499047	-0.298756	0.0505065	0.614213	0.0207069	0.165255	0.0150694	-0.0490029	0.0026398	0.0180809	-0.0280652	0.0277295	0.0588507	-0.00590414	-0.0256153	-0.0010177	0.00251208	5.60124e-10	0.00416476	-0.00692737	0.00694679	-0.00191971	-0.00075782	-0.00626892	0.00261061	0.729563	-0.0256374	-0.000847339	-0.00301074	-4.39393e-06	-0.00144111	-0.0199399	1.20317e-09	-0.0173884	-0.000719482	0.00182988	20.7797	0.0937183	-0.00119643	-3.57404e-05	1.06026e-09
Phasianus_colchicus	-121.314	60.5969	-16.5731	57.3727	-21.5174	1.04172	0.0749482	0.116133	-0.534054	-0.325326	0.0550529	0.691403	0.0236801	0.189209	0.0180094	-0.0574239	0.00277212	0.0219344	-0.0346085	0.0334287	0.0725336	-0.00735469	-0.0323666	-0.00130851	0.00270947	3.82337e-10	0.00491187	-0.00542516	0.0155146	-0.00111539	0.00130609	-0.00271587	-0.0409175	-6.81001	0.0337946	0.000124784	0.0011794	9.34093e-06	0.000342026	0.00441383	-2.65584e-10	0.0204563	0.000105897	-0.000260955	-0.50095	0.00494056	-6.85184e-05	-2.78174e-06	1.12344e-10
Meleagris_gallopavo	-121.419	60.696	-16.6229	57.5772	-21.5957	1.04768	0.0754239	0.117044	-0.539543	-0.329689	0.0558111	0.703973	0.024119	0.193112	0.0184163	-0.0588074	0.0028395	0.0225463	-0.0355776	0.0343936	0.0747646	-0.00759365	-0.033509	-0.00135641	0.00282394	4.05143e-10	0.00522758	-0.00592178	0.0169581	-0.00122165	0.00146245	-0.00318038	-0.0491181	-8.22703	0.0413777	0.000161555	0.00153586	1.22644e-05	0.000462489	0.00599658	-3.61748e-10	0.0282553	0.000217351	-0.000548078	-3.87231	-0.0126508	0.000137353	3.04812e-06	-9.89102e-11
Bonasa_umbellus	-121.568	60.8383	-16.6945	57.8707	-21.7081	1.05623	0.0761065	0.118353	-0.54742	-0.335948	0.0568989	0.722002	0.0247486	0.19871	0.0189997	-0.0607912	0.00293613	0.0234235	-0.0369671	0.0357769	0.0779629	-0.00793617	-0.0351462	-0.00142506	0.00298794	4.37992e-10	0.00567943	-0.00663171	0.0190215	-0.00137352	0.00168568	-0.00384222	-0.0607903	-10.2434	0.0521621	0.000213738	0.00204162	1.64112e-05	0.000633184	0.00823898	-4.9788e-10	0.0392988	0.000373777	-0.000950918	-8.56151	-0.0369229	0.00042106	1.10517e-05	-3.88447e-10
Lagopus_muta	-121.658	60.9239	-16.7374	58.047	-21.7756	1.06136	0.0765156	0.119136	-0.552128	-0.339681	0.0575475	0.732724	0.0251229	0.202034	0.0193457	-0.0619666	0.00299337	0.0239421	-0.0377885	0.0365942	0.0798503	-0.00813811	-0.03611	-0.00146544	0.00308411	4.56971e-10	0.00594147	-0.00703856	0.0202032	-0.00146042	0.00181227	-0.00421162	-0.0672557	-11.3582	0.0581028	0.000242095	0.00231611	1.86578e-05	0.000725117	0.00944561	-5.71141e-10	0.0452233	0.000454106	-0.00115747	-10.884	-0.0486152	0.000557188	1.48467e-05	-5.25044e-10
Lagopus_lagopus	-121.658	60.9239	-16.7374	58.047	-21.7756	1.06136	0.0765156	0.119136	-0.552128	-0.339681	0.0575475	0.732724	0.0251229	0.202034	0.0193457	-0.0619666	0.00299337	0.0239421	-0.0377885	0.0365942	0.0798503	-0.00813811	-0.03611	-0.00146544	0.00308411	4.56925e-10	0.00594147	-0.00703856	0.0202032	-0.00146042	0.00181227	-0.00421162	-0.0672557	-11.3582	0.0581028	0.000242095	0.00231611	1.86578e-05	0.000725117	0.00944561	-5.71143e-10	0.0452233	0.000454106	-0.00115747	-10.884	-0.0486152	0.000557188	1.48467e-05	-5.25026e-10
[truncated: 39 more columns]
